# Supplementary material for: Tetra­phenyl­phospho­nium octa­hydro­triborate
Source: Acta Crystallogr Sect E Struct Rep Online. 2010 Mar 13;66(Pt 4):o833. doi: 10.1107/S1600536810008263 (PMC2983874; doi:10.1107/S1600536810008263)
Supplement: Supplementary file 1 [file e-66-0o833-sup1.cif]

##############################################################################
###                                                                        ###
###        Electronic paper (Acta Crystallographica Section E)             ###
###                                                                        ###
##############################################################################
#                                                                            #
# This CIF contains the data in a paper accepted for publication in Acta     #
# Crystallographica Section E. It conforms to the requirements of Notes      #
# for Authors for Section E, and has been peer reviewed under the auspices   #
# of the IUCr Commission on Journals.                                        #
#                                                                            #
# Full details of the Crystallographic Information File format               #
# are given in the paper "The Crystallographic Information File (CIF):       #
# a New Standard Archive File for Crystallography" by S. R. Hall, F. H.      #
# Allen and I. D. Brown [Acta Cryst. (1991), A47, 655-685].                  #
#                                                                            #
# The current version of the core CIF dictionary is obtainable from          #
# ftp://ftp.iucr.org/pub/cif_core.dic. The current version number is 2.4.    #
#                                                                            #
# Software is freely available for graphical display of the structure(s) in  #
# this CIF.  For information consult the CIF home page http://www.iucr.org/  #
# cif/home.html                                                              #
#                                                                            #
# This file may be used for bona fide research purposes within the           #
# scientific community so long as proper attribution is given to the journal # 
# article from which it was obtained.                                        #
#                                                                            #
##############################################################################
                                             
data_I
_audit_creation_method     SHELXL-97
_chemical_name_systematic
;
Tetraphenylphosphonium octahydrotriborate
;
_chemical_name_common     ?
_chemical_formula_moiety     'C24 H20 P +, H8 B3 -'
_chemical_formula_sum     'C24 H28 B3 P'
_chemical_formula_iupac     'C24 H20 P +, B3 H8 -'
_chemical_formula_weight     379.86
_chemical_melting_point     ?
_symmetry_cell_setting     triclinic
_symmetry_space_group_name_H-M     'P 1'
_symmetry_space_group_name_Hall     'P 1'
loop_
    _symmetry_equiv_pos_as_xyz
    'x, y, z'
_cell_length_a     7.0314(5)
_cell_length_b     19.820(2)
_cell_length_c     19.832(2)
_cell_angle_alpha     87.995(4)
_cell_angle_beta     79.779(6)
_cell_angle_gamma     79.780(5)
_cell_volume     2676.8(4)
_cell_formula_units_Z     5
_cell_measurement_reflns_used     3613
_cell_measurement_theta_min     2.910
_cell_measurement_theta_max     27.485
_cell_measurement_temperature     120(2)
_exptl_crystal_description     rod
_exptl_crystal_colour     colourless
_exptl_crystal_size_max     0.42
_exptl_crystal_size_mid     0.10
_exptl_crystal_size_min     0.08
_exptl_crystal_density_diffrn     1.178
_exptl_crystal_density_meas     ?
_exptl_crystal_density_method     'not measured'
_exptl_crystal_F_000     1010
_exptl_absorpt_coefficient_mu     0.135
_exptl_absorpt_correction_type     multi-scan
_exptl_absorpt_process_details     '(SADABS; Bruker, 2003)'
_exptl_absorpt_correction_T_min     0.9454
_exptl_absorpt_correction_T_max     0.9893
_exptl_special_details
;
The data was collected based on a strategy for a body-centred tetragonal crystal
system. Only during much later analysis was it noticed that it should be
integrated using the primitive crystal system as presented.
SADABS was used to perform the Absorption correction,
Estimated minimum and maximum transmission: 0.6028 0.7455
The given Tmin and Tmax were generated using the SHELX SIZE command
;
_diffrn_ambient_temperature     120(2)
_diffrn_radiation_type     MoK\a
_diffrn_radiation_wavelength     0.71073
_diffrn_radiation_source     'Bruker--Nonius FR591 rotating anode'
_diffrn_radiation_monochromator     '10cm confocal mirrors'
_diffrn_measurement_device_type
                                'Bruker--Nonius 95mm CCD camera on \k-goniostat'
_diffrn_measurement_method     '\f and \w scans'
_diffrn_detector_area_resol_mean     9.091
_diffrn_reflns_number     15011
_diffrn_reflns_av_R_equivalents     0.0320
_diffrn_reflns_av_sigmaI/netI     0.0864
_diffrn_reflns_theta_min     2.99
_diffrn_reflns_theta_max     27.48
_diffrn_reflns_theta_full     27.48
_diffrn_measured_fraction_theta_max     0.776
_diffrn_measured_fraction_theta_full     0.776
_diffrn_reflns_limit_h_min     -8
_diffrn_reflns_limit_h_max     9
_diffrn_reflns_limit_k_min     -25
_diffrn_reflns_limit_k_max     19
_diffrn_reflns_limit_l_min     -25
_diffrn_reflns_limit_l_max     25
_diffrn_standards_number     ?
_diffrn_standards_interval_count     ?
_diffrn_standards_interval_time     ?
_diffrn_standards_decay_%     ?
_refine_special_details
;
Refinement of <i>F</i>^2^ against ALL reflections. The weighted <i>R</i>-factor
wR and goodness of fit <i>S</i> are based on <i>F</i>^2^, conventional
<i>R</i>-factors <i>R</i> are based on <i>F</i>, with <i>F</i> set to zero for
negative <i>F</i>^2^. The threshold expression of <i>F</i>^2^ >
\s(<i>F</i>^2^) is used only for calculating <i>R</i>-factors(gt) etc. and is
not relevant to the choice of reflections for refinement. <i>R</i>-factors
based on <i>F</i>^2^ are statistically about twice as large as those based on
<i>F</i>, and <i>R</i>- factors based on ALL data will be even larger.
One of the octahydrotriborate anions was disordered over two sites. Due to
resulting low expected electron density for each boron atom in this anion,
they were left isotropic.
For each octahydrotriborate anion, the two bridging hydrogen atoms were located
using a combination of either from the difference map and/or based on the
boron-boron distances. They were then restrained to suitable distances from the
boron atoms (1.16 (6)\%A for the two adjacent and 2.30 (6)\%A for the one
opposite respectively).
;
_reflns_number_total     13369
_reflns_number_gt     10251
_reflns_threshold_expression     I>2\s(I)
_refine_ls_structure_factor_coef     Fsqd
_refine_ls_matrix_type     full
_refine_ls_R_factor_all     0.0933
_refine_ls_R_factor_gt     0.0698
_refine_ls_wR_factor_gt     0.1721
_refine_ls_wR_factor_ref     0.1911
_refine_ls_goodness_of_fit_ref     1.022
_refine_ls_restrained_S_all     1.022
_refine_ls_number_reflns     13369
_refine_ls_number_parameters     1296
_refine_ls_number_restraints     48
_refine_ls_hydrogen_treatment     mixed
_refine_ls_weighting_scheme     calc
_refine_ls_weighting_details
         'calc w=1/[\s^2^(Fo^2^)+(0.0656P)^2^+2.9193P] where P=(Fo^2^+2Fc^2^)/3'
_atom_sites_solution_hydrogens     geom
_atom_sites_solution_primary     direct
_atom_sites_solution_secondary     difmap
_refine_ls_shift/su_max     0.000
_refine_ls_shift/su_mean     0.000
_refine_diff_density_max     0.359
_refine_diff_density_min     -0.520
_refine_ls_extinction_method     'SHELXL97 (Sheldrick, 2008)'
_refine_ls_extinction_coef     0.0055(11)
_refine_ls_extinction_expression
                                  'Fc^*^=kFc[1+0.001xFc^2^\l^3^/sin(2\q)]^-1/4^'
_refine_ls_abs_structure_details     'Flack (1983), 3867 Friedel pairs'
_refine_ls_abs_structure_Flack     0.07(9)
loop_
    _atom_type_symbol
    _atom_type_description
    _atom_type_scat_dispersion_real
    _atom_type_scat_dispersion_imag
    _atom_type_scat_source
    'C' 'C' 0.0033 0.0016
                         'International Tables Vol C Tables 4.2.6.8 and 6.1.1.4'
    'H' 'H' 0.0000 0.0000
                         'International Tables Vol C Tables 4.2.6.8 and 6.1.1.4'
    'B' 'B' 0.0013 0.0007
                         'International Tables Vol C Tables 4.2.6.8 and 6.1.1.4'
    'P' 'P' 0.1023 0.0942
                         'International Tables Vol C Tables 4.2.6.8 and 6.1.1.4'
_computing_data_collection     'COLLECT (Hooft, 1998)'
_computing_cell_refinement
                    'DENZO (Otwinowski & Minor, 1997) and COLLECT (Hooft, 1998)'
_computing_data_reduction
                    'DENZO (Otwinowski & Minor, 1997) and COLLECT (Hooft, 1998)'
_computing_structure_solution     'SHELXS97 (Sheldrick, 2008)'
_computing_structure_refinement     'SHELXL97 (Sheldrick, 2008)'
_computing_molecular_graphics     'ORTEP-3 for Windows (Farrugia, 1997)'
_computing_publication_material     'WinGX (Farrugia, 1999)'
loop_
    _atom_site_type_symbol
    _atom_site_label
    _atom_site_fract_x
    _atom_site_fract_y
    _atom_site_fract_z
    _atom_site_U_iso_or_equiv
    _atom_site_adp_type
    _atom_site_calc_flag
    _atom_site_refinement_flags
    _atom_site_occupancy
    _atom_site_disorder_assembly
    _atom_site_disorder_group
    C C1 0.9032(8) 0.7239(3) 0.6798(3) 0.0226(12) Uani d . 1 . .
    C C2 1.0419(7) 0.6877(3) 0.7169(3) 0.0244(12) Uani d . 1 . .
    H H2 1.0808 0.6395 0.7118 0.029 Uiso calc R 1 . .
    C C3 1.1218(8) 0.7234(3) 0.7612(3) 0.0307(14) Uani d . 1 . .
    H H3 1.2114 0.6994 0.7881 0.037 Uiso calc R 1 . .
    C C4 1.0694(8) 0.7942(3) 0.7657(3) 0.0302(14) Uani d . 1 . .
    H H4 1.1294 0.8186 0.7940 0.036 Uiso calc R 1 . .
    C C5 0.9320(8) 0.8296(3) 0.7299(3) 0.0274(13) Uani d . 1 . .
    H H5 0.8943 0.8779 0.7351 0.033 Uiso calc R 1 . .
    C C6 0.8481(8) 0.7950(3) 0.6861(3) 0.0265(13) Uani d . 1 . .
    H H6 0.7548 0.8194 0.6608 0.032 Uiso calc R 1 . .
    C C7 0.6506(8) 0.7311(3) 0.5748(3) 0.0231(12) Uani d . 1 . .
    C C8 0.4762(8) 0.7685(3) 0.6098(3) 0.0265(13) Uani d . 1 . .
    H H8 0.4436 0.7637 0.6581 0.032 Uiso calc R 1 . .
    C C9 0.3498(8) 0.8123(3) 0.5751(3) 0.0312(14) Uani d . 1 . .
    H H9 0.2325 0.8382 0.5995 0.037 Uiso calc R 1 . .
    C C10 0.3969(8) 0.8182(3) 0.5037(3) 0.0266(13) Uani d . 1 . .
    H H10 0.3096 0.8471 0.4792 0.032 Uiso calc R 1 . .
    C C11 0.5702(8) 0.7819(3) 0.4692(3) 0.0248(13) Uani d . 1 . .
    H H11 0.6019 0.7871 0.4209 0.030 Uiso calc R 1 . .
    C C12 0.7007(8) 0.7376(3) 0.5031(2) 0.0246(12) Uani d . 1 . .
    H H12 0.8193 0.7126 0.4786 0.029 Uiso calc R 1 . .
    C C13 0.6567(7) 0.6190(3) 0.6728(3) 0.0214(12) Uani d . 1 . .
    C C14 0.6399(8) 0.6115(3) 0.7440(3) 0.0247(12) Uani d . 1 . .
    H H14 0.7101 0.6361 0.7684 0.030 Uiso calc R 1 . .
    C C15 0.5220(8) 0.5685(3) 0.7785(3) 0.0276(13) Uani d . 1 . .
    H H15 0.5092 0.5640 0.8269 0.033 Uiso calc R 1 . .
    C C16 0.4210(8) 0.5316(3) 0.7426(3) 0.0294(13) Uani d . 1 . .
    H H16 0.3396 0.5020 0.7665 0.035 Uiso calc R 1 . .
    C C17 0.4393(8) 0.5382(3) 0.6718(3) 0.0289(14) Uani d . 1 . .
    H H17 0.3729 0.5121 0.6474 0.035 Uiso calc R 1 . .
    C C18 0.5529(8) 0.5822(3) 0.6371(3) 0.0251(12) Uani d . 1 . .
    H H18 0.5614 0.5878 0.5890 0.030 Uiso calc R 1 . .
    C C19 1.0076(7) 0.6260(3) 0.5677(3) 0.0219(12) Uani d . 1 . .
    C C20 1.1475(8) 0.6616(3) 0.5310(3) 0.0229(12) Uani d . 1 . .
    H H20 1.1331 0.7098 0.5364 0.028 Uiso calc R 1 . .
    C C21 1.3069(8) 0.6271(3) 0.4868(3) 0.0306(14) Uani d . 1 . .
    H H21 1.3997 0.6516 0.4608 0.037 Uiso calc R 1 . .
    C C22 1.3303(8) 0.5563(3) 0.4808(3) 0.0260(13) Uani d . 1 . .
    H H22 1.4413 0.5322 0.4514 0.031 Uiso calc R 1 . .
    C C23 1.1925(8) 0.5205(3) 0.5175(3) 0.0267(14) Uani d . 1 . .
    H H23 1.2096 0.4722 0.5128 0.032 Uiso calc R 1 . .
    C C24 1.0298(8) 0.5549(3) 0.5610(3) 0.0235(13) Uani d . 1 . .
    H H24 0.9351 0.5305 0.5859 0.028 Uiso calc R 1 . .
    P P1 0.8045(2) 0.67515(11) 0.62393(11) 0.0222(3) Uani d . 1 . .
    C C31 0.1067(7) 0.9208(3) 0.0743(2) 0.0223(12) Uani d . 1 . .
    C C32 0.2452(7) 0.8814(3) 0.1087(3) 0.0250(12) Uani d . 1 . .
    H H32 0.2838 0.8336 0.1000 0.030 Uiso calc R 1 . .
    C C33 0.3260(8) 0.9125(3) 0.1557(3) 0.0337(14) Uani d . 1 . .
    H H33 0.4175 0.8854 0.1799 0.040 Uiso calc R 1 . .
    C C34 0.2758(8) 0.9826(3) 0.1680(3) 0.0309(14) Uani d . 1 . .
    H H34 0.3344 1.0033 0.1996 0.037 Uiso calc R 1 . .
    C C35 0.1388(8) 1.0218(3) 0.1336(3) 0.0331(14) Uani d . 1 . .
    H H35 0.1025 1.0696 0.1421 0.040 Uiso calc R 1 . .
    C C36 0.0537(8) 0.9911(3) 0.0865(3) 0.0289(13) Uani d . 1 . .
    H H36 -0.0397 1.0181 0.0629 0.035 Uiso calc R 1 . .
    C C37 -0.1541(8) 0.9395(3) -0.0282(3) 0.0250(13) Uani d . 1 . .
    C C38 -0.1168(8) 0.9525(3) -0.0990(2) 0.0263(13) Uani d . 1 . .
    H H38 -0.0018 0.9294 -0.1273 0.032 Uiso calc R 1 . .
    C C39 -0.2519(8) 1.0000(3) -0.1266(3) 0.0301(14) Uani d . 1 . .
    H H39 -0.2277 1.0091 -0.1744 0.036 Uiso calc R 1 . .
    C C40 -0.4181(9) 1.0340(3) -0.0877(3) 0.0370(16) Uani d . 1 . .
    H H40 -0.5068 1.0663 -0.1087 0.044 Uiso calc R 1 . .
    C C41 -0.4590(9) 1.0218(3) -0.0175(3) 0.0379(16) Uani d . 1 . .
    H H41 -0.5738 1.0457 0.0101 0.046 Uiso calc R 1 . .
    C C42 -0.3245(8) 0.9728(3) 0.0113(3) 0.0350(15) Uani d . 1 . .
    H H42 -0.3519 0.9624 0.0588 0.042 Uiso calc R 1 . .
    C C43 0.2100(8) 0.8368(3) -0.0478(2) 0.0241(13) Uani d . 1 . .
    C C44 0.3387(8) 0.8768(3) -0.0846(2) 0.0271(13) Uani d . 1 . .
    H H44 0.3157 0.9250 -0.0776 0.032 Uiso calc R 1 . .
    C C45 0.4987(8) 0.8466(3) -0.1309(3) 0.0333(15) Uani d . 1 . .
    H H45 0.5836 0.8741 -0.1567 0.040 Uiso calc R 1 . .
    C C46 0.5364(8) 0.7755(3) -0.1400(3) 0.0289(14) Uani d . 1 . .
    H H46 0.6477 0.7547 -0.1715 0.035 Uiso calc R 1 . .
    C C47 0.4122(8) 0.7354(3) -0.1031(3) 0.0307(14) Uani d . 1 . .
    H H47 0.4381 0.6871 -0.1093 0.037 Uiso calc R 1 . .
    C C48 0.2506(8) 0.7654(3) -0.0572(3) 0.0291(14) Uani d . 1 . .
    H H48 0.1661 0.7376 -0.0318 0.035 Uiso calc R 1 . .
    C C49 -0.1296(7) 0.8175(3) 0.0560(2) 0.0248(13) Uani d . 1 . .
    C C50 -0.1527(8) 0.8078(3) 0.1273(2) 0.0243(12) Uani d . 1 . .
    H H50 -0.0925 0.8338 0.1541 0.029 Uiso calc R 1 . .
    C C51 -0.2624(8) 0.7609(3) 0.1582(3) 0.0281(13) Uani d . 1 . .
    H H51 -0.2769 0.7541 0.2063 0.034 Uiso calc R 1 . .
    C C52 -0.3525(9) 0.7233(3) 0.1194(3) 0.0361(14) Uani d . 1 . .
    H H52 -0.4299 0.6914 0.1413 0.043 Uiso calc R 1 . .
    C C53 -0.3301(9) 0.7319(3) 0.0487(3) 0.0411(16) Uani d . 1 . .
    H H53 -0.3880 0.7050 0.0222 0.049 Uiso calc R 1 . .
    C C54 -0.2239(8) 0.7795(3) 0.0177(3) 0.0334(14) Uani d . 1 . .
    H H54 -0.2139 0.7870 -0.0302 0.040 Uiso calc R 1 . .
    P P2 0.0078(2) 0.87843(9) 0.01328(8) 0.0231(4) Uani d . 1 . .
    C C61 0.4435(8) 0.5336(3) 0.1910(3) 0.0243(13) Uani d . 1 . .
    C C62 0.4854(8) 0.5423(3) 0.1197(3) 0.0271(13) Uani d . 1 . .
    H H62 0.5991 0.5166 0.0930 0.033 Uiso calc R 1 . .
    C C63 0.3558(8) 0.5897(3) 0.0893(3) 0.0281(14) Uani d . 1 . .
    H H63 0.3818 0.5964 0.0411 0.034 Uiso calc R 1 . .
    C C64 0.1913(9) 0.6269(3) 0.1272(3) 0.0357(15) Uani d . 1 . .
    H H64 0.1037 0.6583 0.1050 0.043 Uiso calc R 1 . .
    C C65 0.1512(8) 0.6190(3) 0.1985(3) 0.0318(14) Uani d . 1 . .
    H H65 0.0396 0.6461 0.2249 0.038 Uiso calc R 1 . .
    C C66 0.2763(8) 0.5713(3) 0.2299(3) 0.0327(15) Uani d . 1 . .
    H H66 0.2482 0.5643 0.2780 0.039 Uiso calc R 1 . .
    C C67 0.4585(7) 0.4106(3) 0.2743(3) 0.0251(13) Uani d . 1 . .
    C C68 0.4403(8) 0.3965(2) 0.3450(3) 0.0261(13) Uani d . 1 . .
    H H68 0.5071 0.4187 0.3729 0.031 Uiso calc R 1 . .
    C C69 0.3234(8) 0.3498(3) 0.3731(3) 0.0302(14) Uani d . 1 . .
    H H69 0.3069 0.3411 0.4210 0.036 Uiso calc R 1 . .
    C C70 0.2301(8) 0.3156(3) 0.3326(3) 0.0328(14) Uani d . 1 . .
    H H70 0.1528 0.2829 0.3525 0.039 Uiso calc R 1 . .
    C C71 0.2499(9) 0.3293(3) 0.2625(3) 0.0403(17) Uani d . 1 . .
    H H71 0.1871 0.3057 0.2344 0.048 Uiso calc R 1 . .
    C C72 0.3599(8) 0.3767(3) 0.2342(3) 0.0335(15) Uani d . 1 . .
    H H72 0.3699 0.3868 0.1867 0.040 Uiso calc R 1 . .
    C C73 0.7011(7) 0.5133(3) 0.2945(2) 0.0218(12) Uani d . 1 . .
    C C74 0.8332(8) 0.4727(3) 0.3310(3) 0.0264(13) Uani d . 1 . .
    H H74 0.8649 0.4246 0.3239 0.032 Uiso calc R 1 . .
    C C75 0.9168(8) 0.5029(3) 0.3772(3) 0.0253(13) Uani d . 1 . .
    H H75 1.0027 0.4752 0.4031 0.030 Uiso calc R 1 . .
    C C76 0.8765(8) 0.5738(3) 0.3863(2) 0.0265(13) Uani d . 1 . .
    H H76 0.9365 0.5943 0.4177 0.032 Uiso calc R 1 . .
    C C77 0.7476(8) 0.6146(3) 0.3492(3) 0.0253(12) Uani d . 1 . .
    H H77 0.7212 0.6630 0.3546 0.030 Uiso calc R 1 . .
    C C78 0.6585(8) 0.5837(3) 0.3044(3) 0.0258(13) Uani d . 1 . .
    H H78 0.5674 0.6111 0.2802 0.031 Uiso calc R 1 . .
    C C79 0.8046(8) 0.4296(3) 0.1723(3) 0.0259(13) Uani d . 1 . .
    C C80 0.9372(8) 0.4694(3) 0.1379(3) 0.0307(14) Uani d . 1 . .
    H H80 0.9194 0.5171 0.1470 0.037 Uiso calc R 1 . .
    C C81 1.0939(9) 0.4386(3) 0.0908(3) 0.0404(17) Uani d . 1 . .
    H H81 1.1833 0.4656 0.0669 0.049 Uiso calc R 1 . .
    C C82 1.1235(9) 0.3686(3) 0.0778(3) 0.0375(16) Uani d . 1 . .
    H H82 1.2325 0.3478 0.0453 0.045 Uiso calc R 1 . .
    C C83 0.9934(9) 0.3300(3) 0.1123(3) 0.0410(17) Uani d . 1 . .
    H H83 1.0139 0.2821 0.1040 0.049 Uiso calc R 1 . .
    C C84 0.8332(8) 0.3595(3) 0.1589(3) 0.0311(15) Uani d . 1 . .
    H H84 0.7428 0.3323 0.1818 0.037 Uiso calc R 1 . .
    P P3 0.6012(2) 0.47180(8) 0.23352(8) 0.0242(5) Uani d . 1 . .
    C C91 0.5979(8) 0.2420(3) 0.7654(3) 0.0221(12) Uani d . 1 . .
    C C92 0.6287(8) 0.1712(3) 0.7556(3) 0.0294(14) Uani d . 1 . .
    H H92 0.5415 0.1444 0.7813 0.035 Uiso calc R 1 . .
    C C93 0.7856(9) 0.1403(3) 0.7087(3) 0.0312(14) Uani d . 1 . .
    H H93 0.8065 0.0922 0.7017 0.037 Uiso calc R 1 . .
    C C94 0.9135(9) 0.1797(3) 0.6716(3) 0.0331(14) Uani d . 1 . .
    H H94 1.0233 0.1580 0.6400 0.040 Uiso calc R 1 . .
    C C95 0.8829(9) 0.2505(3) 0.6800(3) 0.0387(16) Uani d . 1 . .
    H H95 0.9678 0.2773 0.6532 0.046 Uiso calc R 1 . .
    C C96 0.7271(8) 0.2811(3) 0.7280(3) 0.0335(15) Uani d . 1 . .
    H H96 0.7079 0.3291 0.7356 0.040 Uiso calc R 1 . .
    C C97 0.2552(8) 0.2231(3) 0.8694(3) 0.0278(14) Uani d . 1 . .
    C C98 0.1591(8) 0.1887(3) 0.8289(3) 0.0300(14) Uani d . 1 . .
    H H98 0.1699 0.1979 0.7811 0.036 Uiso calc R 1 . .
    C C99 0.0486(8) 0.1413(3) 0.8593(3) 0.0366(15) Uani d . 1 . .
    H H99 -0.0156 0.1174 0.8319 0.044 Uiso calc R 1 . .
    C C100 0.0293(8) 0.1278(3) 0.9296(3) 0.0323(14) Uani d . 1 . .
    H H100 -0.0478 0.0953 0.9502 0.039 Uiso calc R 1 . .
    C C101 0.1246(9) 0.1627(3) 0.9687(3) 0.0393(16) Uani d . 1 . .
    H H101 0.1114 0.1541 1.0166 0.047 Uiso calc R 1 . .
    C C102 0.2391(8) 0.2098(3) 0.9394(3) 0.0350(15) Uani d . 1 . .
    H H102 0.3056 0.2328 0.9667 0.042 Uiso calc R 1 . .
    C C103 0.4996(8) 0.3248(3) 0.8886(3) 0.0294(14) Uani d . 1 . .
    C C104 0.4487(8) 0.3954(3) 0.9022(3) 0.0325(14) Uani d . 1 . .
    H H104 0.3555 0.4234 0.8793 0.039 Uiso calc R 1 . .
    C C105 0.5354(8) 0.4240(3) 0.9492(3) 0.0352(15) Uani d . 1 . .
    H H105 0.5022 0.4718 0.9582 0.042 Uiso calc R 1 . .
    C C106 0.6703(9) 0.3831(4) 0.9830(3) 0.0433(17) Uani d . 1 . .
    H H106 0.7294 0.4031 1.0150 0.052 Uiso calc R 1 . .
    C C107 0.7198(9) 0.3132(4) 0.9705(3) 0.0469(19) Uani d . 1 . .
    H H107 0.8104 0.2851 0.9944 0.056 Uiso calc R 1 . .
    C C108 0.6352(8) 0.2847(3) 0.9226(3) 0.0393(17) Uani d . 1 . .
    H H108 0.6709 0.2370 0.9130 0.047 Uiso calc R 1 . .
    C C109 0.2363(8) 0.3459(3) 0.7855(3) 0.0270(14) Uani d . 1 . .
    C C110 0.2705(8) 0.3554(3) 0.7142(3) 0.0281(13) Uani d . 1 . .
    H H110 0.3844 0.3308 0.6866 0.034 Uiso calc R 1 . .
    C C111 0.1355(8) 0.4013(3) 0.6847(3) 0.0255(13) Uani d . 1 . .
    H H111 0.1560 0.4077 0.6364 0.031 Uiso calc R 1 . .
    C C112 -0.0275(8) 0.4376(3) 0.7247(3) 0.0342(15) Uani d . 1 . .
    H H112 -0.1185 0.4690 0.7038 0.041 Uiso calc R 1 . .
    C C113 -0.0615(8) 0.4291(3) 0.7957(3) 0.0322(14) Uani d . 1 . .
    H H113 -0.1732 0.4552 0.8231 0.039 Uiso calc R 1 . .
    C C114 0.0704(8) 0.3820(3) 0.8259(3) 0.0299(14) Uani d . 1 . .
    H H114 0.0468 0.3747 0.8740 0.036 Uiso calc R 1 . .
    P P4 0.3986(2) 0.28435(8) 0.82730(9) 0.0274(5) Uani d . 1 . .
    C C121 0.4158(8) 0.0247(3) 0.3564(2) 0.0211(12) Uani d . 1 . .
    C C122 0.4478(8) -0.0453(3) 0.3444(2) 0.0222(12) Uani d . 1 . .
    H H122 0.3602 -0.0731 0.3682 0.027 Uiso calc R 1 . .
    C C123 0.6113(8) -0.0745(3) 0.2968(2) 0.0262(13) Uani d . 1 . .
    H H123 0.6350 -0.1223 0.2880 0.031 Uiso calc R 1 . .
    C C124 0.7387(8) -0.0334(3) 0.2623(3) 0.0279(13) Uani d . 1 . .
    H H124 0.8487 -0.0535 0.2299 0.034 Uiso calc R 1 . .
    C C125 0.7070(9) 0.0361(3) 0.2748(3) 0.0339(15) Uani d . 1 . .
    H H125 0.7940 0.0639 0.2508 0.041 Uiso calc R 1 . .
    C C126 0.5460(8) 0.0654(3) 0.3231(3) 0.0318(14) Uani d . 1 . .
    H H126 0.5256 0.1129 0.3331 0.038 Uiso calc R 1 . .
    C C127 0.0506(7) 0.1278(2) 0.3767(3) 0.0206(12) Uani d . 1 . .
    C C128 0.0908(8) 0.1408(3) 0.3057(2) 0.0255(13) Uani d . 1 . .
    H H128 0.2073 0.1177 0.2782 0.031 Uiso calc R 1 . .
    C C129 -0.0432(9) 0.1880(3) 0.2767(3) 0.0330(15) Uani d . 1 . .
    H H129 -0.0186 0.1971 0.2289 0.040 Uiso calc R 1 . .
    C C130 -0.2115(8) 0.2217(3) 0.3169(3) 0.0329(15) Uani d . 1 . .
    H H130 -0.3015 0.2538 0.2963 0.040 Uiso calc R 1 . .
    C C131 -0.2518(8) 0.2094(3) 0.3873(3) 0.0300(13) Uani d . 1 . .
    H H131 -0.3665 0.2336 0.4148 0.036 Uiso calc R 1 . .
    C C132 -0.1211(8) 0.1611(3) 0.4165(3) 0.0261(13) Uani d . 1 . .
    H H132 -0.1494 0.1508 0.4639 0.031 Uiso calc R 1 . .
    C C133 0.3060(8) 0.1085(3) 0.4802(2) 0.0216(12) Uani d . 1 . .
    C C134 0.2572(8) 0.1795(3) 0.4895(3) 0.0257(12) Uani d . 1 . .
    H H134 0.1707 0.2067 0.4635 0.031 Uiso calc R 1 . .
    C C135 0.3369(8) 0.2094(3) 0.5372(3) 0.0285(13) Uani d . 1 . .
    H H135 0.3017 0.2574 0.5449 0.034 Uiso calc R 1 . .
    C C136 0.4680(9) 0.1702(3) 0.5742(3) 0.0358(14) Uani d . 1 . .
    H H136 0.5253 0.1919 0.6056 0.043 Uiso calc R 1 . .
    C C137 0.5153(8) 0.0999(3) 0.5655(3) 0.0330(14) Uani d . 1 . .
    H H137 0.5993 0.0731 0.5925 0.040 Uiso calc R 1 . .
    C C138 0.4396(8) 0.0688(3) 0.5170(3) 0.0280(13) Uani d . 1 . .
    H H138 0.4777 0.0209 0.5088 0.034 Uiso calc R 1 . .
    C C139 0.0715(7) 0.0052(2) 0.4604(2) 0.0192(12) Uani d . 1 . .
    C C140 -0.0207(7) -0.0316(2) 0.4192(2) 0.0227(12) Uani d . 1 . .
    H H140 -0.0056 -0.0241 0.3711 0.027 Uiso calc R 1 . .
    C C141 -0.1323(8) -0.0784(3) 0.4501(2) 0.0250(13) Uani d . 1 . .
    H H141 -0.1885 -0.1049 0.4225 0.030 Uiso calc R 1 . .
    C C142 -0.1645(8) -0.0878(3) 0.5209(3) 0.0265(13) Uani d . 1 . .
    H H142 -0.2463 -0.1189 0.5415 0.032 Uiso calc R 1 . .
    C C143 -0.0747(8) -0.0507(3) 0.5610(3) 0.0263(13) Uani d . 1 . .
    H H143 -0.0939 -0.0574 0.6093 0.032 Uiso calc R 1 . .
    C C144 0.0418(7) -0.0045(3) 0.5313(2) 0.0233(12) Uani d . 1 . .
    H H144 0.1016 0.0205 0.5591 0.028 Uiso calc R 1 . .
    P P5 0.21242(19) 0.06636(7) 0.41815(8) 0.0201(4) Uani d . 1 . .
    B B1 0.8389(11) 0.3423(5) 0.4962(4) 0.057(2) Uani d D 1 . .
    H H1A 0.9233 0.3021 0.5130 0.068 Uiso calc R 1 . .
    H H1B 0.8693 0.3509 0.4463 0.068 Uiso calc R 1 . .
    B B2 0.5909(11) 0.3613(4) 0.5369(4) 0.048(2) Uani d D 1 . .
    H H2A 0.4917 0.3798 0.5082 0.058 Uiso calc R 1 . .
    H H2B 0.5456 0.3311 0.5749 0.058 Uiso calc R 1 . .
    B B3 0.7572(11) 0.4137(4) 0.5505(4) 0.047(2) Uani d D 1 . .
    H H3A 0.7990 0.4111 0.5958 0.057 Uiso calc R 1 . .
    H H3B 0.7451 0.4598 0.5291 0.057 Uiso calc R 1 . .
    H H5A 0.686(4) 0.335(3) 0.485(2) 0.071 Uiso d D 1 . .
    H H5B 0.588(4) 0.413(2) 0.564(3) 0.071 Uiso d D 1 . .
    B B11 0.1122(12) 0.7480(5) 0.3615(4) 0.053(2) Uani d D 1 . .
    H H11A 0.0757 0.7694 0.4074 0.063 Uiso calc R 1 . .
    H H11B 0.0744 0.7025 0.3587 0.063 Uiso calc R 1 . .
    B B12 0.3317(11) 0.7625(4) 0.3101(4) 0.047(2) Uani d D 1 . .
    H H12A 0.4092 0.7247 0.2803 0.057 Uiso calc R 1 . .
    H H12B 0.4105 0.7915 0.3290 0.057 Uiso calc R 1 . .
    B B13 0.1046(11) 0.8025(5) 0.2895(4) 0.056(2) Uani d D 1 . .
    H H13A 0.0631 0.7856 0.2490 0.067 Uiso calc R 1 . .
    H H13B 0.0645 0.8524 0.2977 0.067 Uiso calc R 1 . .
    H H15A 0.279(4) 0.730(3) 0.358(2) 0.084 Uiso d D 1 . .
    H H15B 0.269(4) 0.808(3) 0.276(3) 0.084 Uiso d D 1 . .
    B B21 0.4241(12) 0.9362(4) 0.6960(4) 0.055(2) Uani d D 1 . .
    H H21A 0.4358 0.8902 0.7177 0.066 Uiso calc R 1 . .
    H H21B 0.5097 0.9386 0.6510 0.066 Uiso calc R 1 . .
    B B22 0.1926(11) 0.9890(4) 0.7092(4) 0.048(2) Uani d D 1 . .
    H H22A 0.1563 1.0193 0.6711 0.058 Uiso calc R 1 . .
    H H22B 0.0824 0.9709 0.7378 0.058 Uiso calc R 1 . .
    B B23 0.3777(13) 1.0073(5) 0.7495(5) 0.064(3) Uani d D 1 . .
    H H23A 0.3654 0.9989 0.7994 0.077 Uiso calc R 1 . .
    H H23B 0.4392 1.0473 0.7327 0.077 Uiso calc R 1 . .
    H H25A 0.276(5) 0.942(3) 0.675(3) 0.096 Uiso d D 1 . .
    H H25B 0.231(6) 1.0365(18) 0.736(3) 0.096 Uiso d D 1 . .
    B B31 0.8983(13) 0.5483(5) 0.9568(5) 0.063(3) Uani d D 1 . .
    H H31A 0.7983 0.5654 0.9970 0.076 Uiso calc R 1 . .
    H H31B 0.9165 0.4984 0.9488 0.076 Uiso calc R 1 . .
    B B32 1.1022(12) 0.5873(5) 0.9375(4) 0.051(2) Uani d D 1 . .
    H H32A 1.2293 0.5583 0.9191 0.061 Uiso calc R 1 . .
    H H32B 1.1111 0.6253 0.9673 0.061 Uiso calc R 1 . .
    B B33 0.9234(12) 0.6017(5) 0.8855(4) 0.056(2) Uani d D 1 . .
    H H33A 0.8372 0.6471 0.8879 0.067 Uiso calc R 1 . .
    H H33B 0.9556 0.5800 0.8397 0.067 Uiso calc R 1 . .
    H H35A 1.069(5) 0.5322(19) 0.960(3) 0.084 Uiso d D 1 . .
    H H35B 1.073(6) 0.618(3) 0.886(2) 0.084 Uiso d D 1 . .
    B B41 0.729(3) 1.1711(16) 0.1193(16) 0.096(8) Uiso d PD 0.478(11) A 1
    H H41A 0.7911 1.1994 0.1463 0.116 Uiso calc PR 0.478(11) A 1
    H H41B 0.8224 1.1375 0.0883 0.116 Uiso calc PR 0.478(11) A 1
    B B42 0.501(3) 1.1477(13) 0.1583(12) 0.093(8) Uiso d PD 0.478(11) A 1
    H H42A 0.4760 1.1021 0.1475 0.111 Uiso calc PR 0.478(11) A 1
    H H42B 0.4447 1.1639 0.2055 0.111 Uiso calc PR 0.478(11) A 1
    B B43 0.510(3) 1.2096(11) 0.0919(11) 0.079(7) Uiso d PD 0.478(11) A 1
    H H43A 0.4891 1.1963 0.0465 0.094 Uiso calc PR 0.478(11) A 1
    H H43B 0.4579 1.2581 0.1045 0.094 Uiso calc PR 0.478(11) A 1
    B B141 0.565(3) 1.2027(9) 0.1591(9) 0.067(5) Uiso d PD 0.522(11) A 2
    H H14A 0.5681 1.1903 0.2078 0.081 Uiso calc PR 0.522(11) A 2
    H H14B 0.6021 1.2476 0.1449 0.081 Uiso calc PR 0.522(11) A 2
    B B142 0.628(2) 1.1346(9) 0.0970(9) 0.065(5) Uiso d PD 0.522(11) A 2
    H H14C 0.6986 1.1445 0.0510 0.078 Uiso calc PR 0.522(11) A 2
    H H14D 0.6646 1.0873 0.1137 0.078 Uiso calc PR 0.522(11) A 2
    B B143 0.386(2) 1.1751(9) 0.1202(9) 0.054(4) Uiso d PD 0.522(11) A 2
    H H14E 0.2940 1.1489 0.1488 0.065 Uiso calc PR 0.522(11) A 2
    H H14F 0.3280 1.2060 0.0861 0.065 Uiso calc PR 0.522(11) A 2
    H H45A 0.670(6) 1.121(3) 0.145(5) 0.081 Uiso d PD 0.478(11) A 1
    H H45B 0.402(6) 1.201(3) 0.145(3) 0.081 Uiso d PD 0.478(11) A 1
    H H15G 0.706(4) 1.170(7) 0.128(7) 0.081 Uiso d PD 0.522(11) A 2
    H H15H 0.491(6) 1.150(4) 0.069(2) 0.081 Uiso d PD 0.522(11) A 2
loop_
    _atom_site_aniso_label
    _atom_site_aniso_U_11
    _atom_site_aniso_U_22
    _atom_site_aniso_U_33
    _atom_site_aniso_U_12
    _atom_site_aniso_U_13
    _atom_site_aniso_U_23
    C1 0.021(3) 0.024(3) 0.023(3) -0.007(2) 0.001(2) -0.004(2)
    C2 0.018(3) 0.025(3) 0.028(3) 0.002(2) -0.004(2) -0.011(2)
    C3 0.023(3) 0.032(3) 0.036(3) 0.002(3) -0.008(3) -0.007(3)
    C4 0.019(3) 0.045(4) 0.027(3) -0.009(3) -0.001(3) -0.005(3)
    C5 0.026(3) 0.025(3) 0.029(3) -0.006(2) 0.004(3) -0.003(2)
    C6 0.026(3) 0.027(3) 0.025(3) -0.007(2) 0.001(3) 0.003(2)
    C7 0.022(3) 0.021(3) 0.030(3) -0.010(2) -0.009(3) 0.007(2)
    C8 0.022(3) 0.030(3) 0.025(3) 0.000(3) -0.002(3) 0.004(2)
    C9 0.025(3) 0.032(3) 0.034(3) -0.003(3) -0.003(3) 0.006(3)
    C10 0.027(3) 0.023(3) 0.033(3) -0.010(3) -0.008(3) 0.004(2)
    C11 0.032(4) 0.029(3) 0.018(2) -0.015(3) -0.007(3) 0.003(2)
    C12 0.026(3) 0.026(3) 0.021(2) -0.003(2) -0.002(2) -0.003(2)
    C13 0.018(3) 0.023(3) 0.022(2) -0.003(2) -0.003(2) 0.004(2)
    C14 0.024(3) 0.024(3) 0.025(3) 0.000(2) -0.003(2) -0.005(2)
    C15 0.021(3) 0.027(3) 0.028(3) 0.004(2) 0.005(3) -0.003(2)
    C16 0.022(3) 0.026(3) 0.037(3) -0.001(2) -0.001(3) 0.000(2)
    C17 0.033(4) 0.026(3) 0.032(3) -0.007(2) -0.015(3) 0.004(2)
    C18 0.025(3) 0.027(3) 0.025(3) -0.005(2) -0.007(3) 0.001(2)
    C19 0.017(3) 0.027(3) 0.019(2) 0.001(2) -0.002(2) -0.004(2)
    C20 0.017(3) 0.023(3) 0.027(3) -0.006(2) 0.004(3) -0.006(2)
    C21 0.031(4) 0.029(3) 0.035(3) -0.015(3) -0.003(3) 0.000(3)
    C22 0.025(3) 0.030(3) 0.027(3) -0.009(2) -0.010(3) 0.002(2)
    C23 0.035(4) 0.020(3) 0.026(3) -0.001(3) -0.011(3) -0.003(2)
    C24 0.025(3) 0.025(3) 0.022(3) -0.007(2) -0.005(3) -0.002(2)
    P1 0.0217(8) 0.0226(6) 0.0227(6) -0.0036(5) -0.0052(6) -0.0003(5)
    C31 0.014(3) 0.037(3) 0.013(2) -0.006(2) 0.004(2) -0.005(2)
    C32 0.019(3) 0.026(3) 0.028(3) -0.001(2) 0.001(3) -0.005(2)
    C33 0.023(3) 0.046(4) 0.031(3) -0.003(3) -0.005(3) 0.003(3)
    C34 0.022(3) 0.044(4) 0.026(3) -0.013(3) 0.003(3) -0.002(3)
    C35 0.025(4) 0.039(3) 0.029(3) -0.009(3) 0.016(3) 0.000(3)
    C36 0.027(3) 0.023(3) 0.034(3) -0.006(2) 0.003(3) 0.007(2)
    C37 0.019(3) 0.030(3) 0.024(3) -0.003(2) -0.001(3) 0.001(2)
    C38 0.022(3) 0.032(3) 0.023(3) -0.001(2) -0.002(3) -0.001(2)
    C39 0.028(4) 0.032(3) 0.028(3) 0.000(3) -0.005(3) 0.003(3)
    C40 0.033(4) 0.038(4) 0.041(3) -0.004(3) -0.015(3) 0.016(3)
    C41 0.023(4) 0.047(4) 0.038(3) 0.001(3) 0.001(3) 0.015(3)
    C42 0.029(4) 0.047(4) 0.026(3) -0.007(3) 0.000(3) 0.009(3)
    C43 0.019(3) 0.035(3) 0.017(3) -0.001(3) -0.001(2) -0.003(2)
    C44 0.026(4) 0.032(3) 0.022(3) -0.006(3) 0.000(3) -0.001(2)
    C45 0.027(4) 0.044(4) 0.030(3) -0.011(3) -0.002(3) -0.003(3)
    C46 0.022(3) 0.037(3) 0.025(3) 0.001(3) -0.003(3) -0.009(3)
    C47 0.029(4) 0.035(3) 0.027(3) -0.003(3) -0.005(3) -0.003(3)
    C48 0.029(4) 0.037(3) 0.020(3) -0.005(3) -0.002(3) 0.004(2)
    C49 0.018(3) 0.036(3) 0.021(3) -0.007(2) -0.004(2) 0.003(2)
    C50 0.025(3) 0.026(3) 0.018(2) -0.001(2) 0.004(2) -0.002(2)
    C51 0.029(3) 0.034(3) 0.020(3) -0.007(3) 0.001(3) 0.013(2)
    C52 0.024(3) 0.041(3) 0.043(3) -0.011(3) -0.002(3) 0.010(3)
    C53 0.033(4) 0.048(4) 0.048(4) -0.019(3) -0.014(3) 0.011(3)
    C54 0.029(4) 0.042(4) 0.032(3) -0.014(3) -0.006(3) 0.004(3)
    P2 0.0217(9) 0.0299(10) 0.0171(9) -0.0043(7) -0.0029(8) 0.0016(8)
    C61 0.023(3) 0.023(3) 0.027(3) -0.004(2) -0.004(3) -0.004(2)
    C62 0.027(3) 0.029(3) 0.026(3) -0.006(2) -0.008(3) -0.005(2)
    C63 0.029(4) 0.030(3) 0.028(3) -0.007(3) -0.009(3) 0.003(2)
    C64 0.032(4) 0.038(3) 0.040(3) -0.007(3) -0.016(3) 0.004(3)
    C65 0.022(3) 0.036(3) 0.032(3) 0.002(3) 0.003(3) -0.001(3)
    C66 0.029(4) 0.041(4) 0.027(3) -0.003(3) -0.004(3) 0.000(3)
    C67 0.020(3) 0.017(3) 0.040(3) -0.002(2) -0.012(3) -0.002(2)
    C68 0.028(3) 0.012(2) 0.040(3) -0.007(2) -0.005(3) -0.006(2)
    C69 0.032(4) 0.019(3) 0.037(3) 0.001(2) -0.007(3) -0.002(2)
    C70 0.023(3) 0.020(3) 0.057(4) -0.010(2) -0.007(3) 0.007(3)
    C71 0.041(4) 0.028(3) 0.062(4) -0.011(3) -0.032(4) 0.003(3)
    C72 0.028(4) 0.033(3) 0.043(3) -0.008(3) -0.013(3) 0.003(3)
    C73 0.021(3) 0.024(3) 0.021(3) -0.007(2) -0.001(2) -0.004(2)
    C74 0.025(3) 0.017(3) 0.038(3) -0.006(2) -0.005(3) -0.003(2)
    C75 0.023(3) 0.022(3) 0.031(3) -0.003(2) -0.007(3) -0.003(2)
    C76 0.026(3) 0.032(3) 0.022(3) -0.007(3) -0.003(3) -0.001(2)
    C77 0.024(3) 0.019(3) 0.031(3) -0.004(2) -0.002(3) 0.000(2)
    C78 0.026(3) 0.026(3) 0.027(3) -0.007(2) -0.005(3) 0.003(2)
    C79 0.018(3) 0.028(3) 0.032(3) -0.002(2) -0.004(3) -0.006(2)
    C80 0.014(3) 0.039(3) 0.040(3) -0.007(3) -0.003(3) -0.010(3)
    C81 0.029(4) 0.051(4) 0.045(4) -0.010(3) -0.014(3) -0.008(3)
    C82 0.027(4) 0.047(4) 0.039(3) -0.001(3) -0.015(3) -0.007(3)
    C83 0.038(4) 0.030(3) 0.057(4) 0.002(3) -0.023(4) -0.007(3)
    C84 0.029(4) 0.031(3) 0.037(3) -0.004(3) -0.016(3) -0.001(3)
    P3 0.0221(9) 0.0220(9) 0.0302(11) -0.0046(7) -0.0084(9) -0.0002(9)
    C91 0.018(3) 0.019(3) 0.028(3) -0.003(2) -0.002(2) 0.001(2)
    C92 0.023(3) 0.023(3) 0.041(3) -0.001(3) -0.008(3) 0.011(3)
    C93 0.030(4) 0.027(3) 0.034(3) 0.003(3) -0.005(3) -0.005(3)
    C94 0.026(3) 0.037(3) 0.035(3) -0.003(3) -0.008(3) 0.004(3)
    C95 0.028(4) 0.045(4) 0.043(3) -0.015(3) 0.002(3) 0.000(3)
    C96 0.023(4) 0.025(3) 0.052(4) -0.006(3) -0.006(3) 0.002(3)
    C97 0.020(3) 0.028(3) 0.037(3) -0.007(2) -0.010(3) 0.006(3)
    C98 0.017(3) 0.038(3) 0.034(3) -0.002(3) -0.005(3) 0.008(3)
    C99 0.020(3) 0.042(4) 0.049(4) -0.005(3) -0.010(3) 0.010(3)
    C100 0.019(3) 0.035(3) 0.039(3) 0.000(3) -0.001(3) 0.012(3)
    C101 0.031(4) 0.047(4) 0.039(3) -0.001(3) -0.007(3) -0.002(3)
    C102 0.027(4) 0.037(4) 0.040(3) 0.002(3) -0.011(3) -0.002(3)
    C103 0.022(3) 0.036(3) 0.031(3) -0.003(3) -0.008(3) -0.006(3)
    C104 0.028(3) 0.045(4) 0.026(3) -0.009(3) -0.009(3) 0.003(3)
    C105 0.029(4) 0.040(4) 0.035(3) -0.006(3) 0.000(3) -0.003(3)
    C106 0.026(4) 0.069(5) 0.037(3) -0.008(3) -0.006(3) -0.012(3)
    C107 0.030(4) 0.059(5) 0.049(4) 0.015(3) -0.020(3) -0.013(4)
    C108 0.023(3) 0.048(4) 0.046(4) 0.005(3) -0.012(3) -0.016(3)
    C109 0.023(3) 0.018(3) 0.041(3) -0.005(2) -0.009(3) 0.003(3)
    C110 0.027(3) 0.026(3) 0.032(3) -0.002(2) -0.010(3) 0.000(2)
    C111 0.022(3) 0.033(3) 0.021(3) -0.002(3) -0.004(3) -0.005(2)
    C112 0.031(4) 0.027(3) 0.049(4) -0.005(3) -0.017(3) 0.006(3)
    C113 0.021(3) 0.027(3) 0.045(3) 0.002(2) -0.004(3) -0.003(3)
    C114 0.024(4) 0.033(3) 0.029(3) 0.002(3) -0.002(3) 0.001(3)
    P4 0.0221(9) 0.0286(12) 0.0325(11) -0.0022(9) -0.0097(8) 0.0012(10)
    C121 0.025(3) 0.024(3) 0.016(2) -0.009(2) -0.002(2) -0.005(2)
    C122 0.027(3) 0.022(3) 0.016(2) -0.006(2) 0.002(3) -0.002(2)
    C123 0.033(4) 0.029(3) 0.016(2) -0.006(3) 0.000(3) -0.006(2)
    C124 0.020(3) 0.039(3) 0.022(3) -0.006(3) 0.007(3) -0.014(2)
    C125 0.034(4) 0.034(3) 0.031(3) -0.014(3) 0.010(3) -0.004(3)
    C126 0.031(4) 0.027(3) 0.038(3) -0.011(3) 0.002(3) -0.012(3)
    C127 0.019(3) 0.018(3) 0.027(3) -0.009(2) -0.003(3) 0.001(2)
    C128 0.033(3) 0.026(3) 0.019(2) -0.010(2) -0.001(3) -0.006(2)
    C129 0.041(4) 0.027(3) 0.037(3) -0.016(3) -0.017(3) 0.003(3)
    C130 0.026(4) 0.025(3) 0.049(4) -0.006(3) -0.008(3) -0.002(3)
    C131 0.024(3) 0.029(3) 0.038(3) -0.009(3) -0.001(3) -0.002(3)
    C132 0.016(3) 0.030(3) 0.031(3) -0.009(3) 0.003(3) -0.001(2)
    C133 0.024(3) 0.021(3) 0.019(2) -0.007(2) 0.003(2) -0.006(2)
    C134 0.035(4) 0.019(3) 0.026(3) -0.013(2) -0.002(3) -0.003(2)
    C135 0.027(3) 0.029(3) 0.028(3) -0.007(3) 0.002(3) -0.011(2)
    C136 0.033(4) 0.042(4) 0.035(3) -0.015(3) -0.005(3) -0.011(3)
    C137 0.030(3) 0.039(3) 0.032(3) -0.003(3) -0.011(3) -0.008(3)
    C138 0.025(3) 0.028(3) 0.029(3) -0.001(2) -0.002(3) -0.013(2)
    C139 0.018(3) 0.019(3) 0.020(2) -0.006(2) 0.001(2) 0.003(2)
    C140 0.024(3) 0.023(3) 0.021(3) -0.006(2) -0.001(2) 0.000(2)
    C141 0.027(3) 0.028(3) 0.022(3) -0.009(2) -0.004(3) 0.005(2)
    C142 0.027(3) 0.022(3) 0.032(3) -0.010(2) -0.004(3) 0.005(2)
    C143 0.029(3) 0.026(3) 0.023(3) -0.009(2) 0.001(3) 0.005(2)
    C144 0.026(3) 0.020(3) 0.022(3) -0.002(2) -0.003(2) -0.002(2)
    P5 0.0209(9) 0.0193(9) 0.0203(9) -0.0053(8) -0.0017(7) -0.0041(8)
    B1 0.027(5) 0.077(6) 0.061(5) -0.002(4) 0.006(4) -0.028(5)
    B2 0.037(5) 0.052(5) 0.058(5) -0.008(4) -0.005(4) -0.035(4)
    B3 0.038(5) 0.038(4) 0.068(5) -0.013(4) -0.007(4) -0.023(4)
    B11 0.045(5) 0.058(5) 0.051(4) -0.007(4) -0.003(4) 0.023(4)
    B12 0.033(4) 0.059(5) 0.056(5) -0.019(4) -0.020(4) 0.027(4)
    B13 0.038(5) 0.066(6) 0.070(5) -0.017(4) -0.027(4) 0.034(5)
    B21 0.039(5) 0.058(6) 0.059(5) 0.013(4) -0.001(4) -0.011(4)
    B22 0.038(5) 0.049(5) 0.060(5) -0.003(4) -0.015(4) -0.019(4)
    B23 0.051(6) 0.078(7) 0.067(6) -0.017(5) -0.010(5) -0.022(5)
    B31 0.050(6) 0.063(6) 0.077(6) -0.015(5) -0.012(5) 0.031(5)
    B32 0.043(5) 0.059(5) 0.054(5) -0.010(4) -0.018(4) 0.022(4)
    B33 0.041(5) 0.072(6) 0.059(5) -0.009(4) -0.028(4) 0.027(4)
_geom_special_details
;
All esds (except the esd in the dihedral angle between two l.s. planes) are
estimated using the full covariance matrix. The cell esds are taken into
account individually in the estimation of esds in distances, angles and
torsion angles; correlations between esds in cell parameters are only used
when they are defined by crystal symmetry. An approximate (isotropic)
treatment of cell esds is used for estimating esds involving l.s. planes.
;
loop_
    _geom_bond_atom_site_label_1
    _geom_bond_atom_site_label_2
    _geom_bond_site_symmetry_2
    _geom_bond_distance
    _geom_bond_publ_flag
    C1 C6 . 1.396(7) ?
    C1 C2 . 1.406(6) ?
    C1 P1 . 1.797(5) ?
    C2 C3 . 1.396(7) ?
    C2 H2 . 0.9500 ?
    C3 C4 . 1.387(7) ?
    C3 H3 . 0.9500 ?
    C4 C5 . 1.378(7) ?
    C4 H4 . 0.9500 ?
    C5 C6 . 1.393(7) ?
    C5 H5 . 0.9500 ?
    C6 H6 . 0.9500 ?
    C7 C8 . 1.394(7) ?
    C7 C12 . 1.410(7) ?
    C7 P1 . 1.795(5) ?
    C8 C9 . 1.386(6) ?
    C8 H8 . 0.9500 ?
    C9 C10 . 1.402(7) ?
    C9 H9 . 0.9500 ?
    C10 C11 . 1.378(7) ?
    C10 H10 . 0.9500 ?
    C11 C12 . 1.400(6) ?
    C11 H11 . 0.9500 ?
    C12 H12 . 0.9500 ?
    C13 C14 . 1.400(7) ?
    C13 C18 . 1.406(6) ?
    C13 P1 . 1.799(5) ?
    C14 C15 . 1.375(7) ?
    C14 H14 . 0.9500 ?
    C15 C16 . 1.396(7) ?
    C15 H15 . 0.9500 ?
    C16 C17 . 1.390(7) ?
    C16 H16 . 0.9500 ?
    C17 C18 . 1.372(7) ?
    C17 H17 . 0.9500 ?
    C18 H18 . 0.9500 ?
    C19 C24 . 1.398(7) ?
    C19 C20 . 1.398(7) ?
    C19 P1 . 1.803(5) ?
    C20 C21 . 1.383(8) ?
    C20 H20 . 0.9500 ?
    C21 C22 . 1.391(7) ?
    C21 H21 . 0.9500 ?
    C22 C23 . 1.388(7) ?
    C22 H22 . 0.9500 ?
    C23 C24 . 1.390(7) ?
    C23 H23 . 0.9500 ?
    C24 H24 . 0.9500 ?
    C31 C36 . 1.395(7) ?
    C31 C32 . 1.397(6) ?
    C31 P2 . 1.798(5) ?
    C32 C33 . 1.387(7) ?
    C32 H32 . 0.9500 ?
    C33 C34 . 1.389(8) ?
    C33 H33 . 0.9500 ?
    C34 C35 . 1.388(7) ?
    C34 H34 . 0.9500 ?
    C35 C36 . 1.404(7) ?
    C35 H35 . 0.9500 ?
    C36 H36 . 0.9500 ?
    C37 C42 . 1.381(8) ?
    C37 C38 . 1.407(7) ?
    C37 P2 . 1.792(5) ?
    C38 C39 . 1.384(7) ?
    C38 H38 . 0.9500 ?
    C39 C40 . 1.360(8) ?
    C39 H39 . 0.9500 ?
    C40 C41 . 1.393(8) ?
    C40 H40 . 0.9500 ?
    C41 C42 . 1.412(7) ?
    C41 H41 . 0.9500 ?
    C42 H42 . 0.9500 ?
    C43 C44 . 1.401(7) ?
    C43 C48 . 1.405(7) ?
    C43 P2 . 1.793(5) ?
    C44 C45 . 1.379(8) ?
    C44 H44 . 0.9500 ?
    C45 C46 . 1.398(8) ?
    C45 H45 . 0.9500 ?
    C46 C47 . 1.382(8) ?
    C46 H46 . 0.9500 ?
    C47 C48 . 1.379(8) ?
    C47 H47 . 0.9500 ?
    C48 H48 . 0.9500 ?
    C49 C54 . 1.405(7) ?
    C49 C50 . 1.405(6) ?
    C49 P2 . 1.778(6) ?
    C50 C51 . 1.372(7) ?
    C50 H50 . 0.9500 ?
    C51 C52 . 1.390(7) ?
    C51 H51 . 0.9500 ?
    C52 C53 . 1.390(8) ?
    C52 H52 . 0.9500 ?
    C53 C54 . 1.368(8) ?
    C53 H53 . 0.9500 ?
    C54 H54 . 0.9500 ?
    C61 C66 . 1.393(8) ?
    C61 C62 . 1.405(7) ?
    C61 P3 . 1.794(5) ?
    C62 C63 . 1.387(6) ?
    C62 H62 . 0.9500 ?
    C63 C64 . 1.370(8) ?
    C63 H63 . 0.9500 ?
    C64 C65 . 1.400(8) ?
    C64 H64 . 0.9500 ?
    C65 C66 . 1.384(7) ?
    C65 H65 . 0.9500 ?
    C66 H66 . 0.9500 ?
    C67 C72 . 1.401(7) ?
    C67 C68 . 1.407(7) ?
    C67 P3 . 1.791(6) ?
    C68 C69 . 1.383(7) ?
    C68 H68 . 0.9500 ?
    C69 C70 . 1.385(7) ?
    C69 H69 . 0.9500 ?
    C70 C71 . 1.395(8) ?
    C70 H70 . 0.9500 ?
    C71 C72 . 1.364(8) ?
    C71 H71 . 0.9500 ?
    C72 H72 . 0.9500 ?
    C73 C78 . 1.389(7) ?
    C73 C74 . 1.402(6) ?
    C73 P3 . 1.790(5) ?
    C74 C75 . 1.378(6) ?
    C74 H74 . 0.9500 ?
    C75 C76 . 1.395(7) ?
    C75 H75 . 0.9500 ?
    C76 C77 . 1.398(6) ?
    C76 H76 . 0.9500 ?
    C77 C78 . 1.389(7) ?
    C77 H77 . 0.9500 ?
    C78 H78 . 0.9500 ?
    C79 C84 . 1.395(7) ?
    C79 C80 . 1.398(8) ?
    C79 P3 . 1.802(6) ?
    C80 C81 . 1.377(8) ?
    C80 H80 . 0.9500 ?
    C81 C82 . 1.393(8) ?
    C81 H81 . 0.9500 ?
    C82 C83 . 1.371(9) ?
    C82 H82 . 0.9500 ?
    C83 C84 . 1.378(8) ?
    C83 H83 . 0.9500 ?
    C84 H84 . 0.9500 ?
    C91 C96 . 1.395(7) ?
    C91 C92 . 1.396(7) ?
    C91 P4 . 1.794(6) ?
    C92 C93 . 1.376(8) ?
    C92 H92 . 0.9500 ?
    C93 C94 . 1.391(8) ?
    C93 H93 . 0.9500 ?
    C94 C95 . 1.393(8) ?
    C94 H94 . 0.9500 ?
    C95 C96 . 1.382(8) ?
    C95 H95 . 0.9500 ?
    C96 H96 . 0.9500 ?
    C97 C102 . 1.391(7) ?
    C97 C98 . 1.400(7) ?
    C97 P4 . 1.804(6) ?
    C98 C99 . 1.380(8) ?
    C98 H98 . 0.9500 ?
    C99 C100 . 1.399(8) ?
    C99 H99 . 0.9500 ?
    C100 C101 . 1.383(8) ?
    C100 H100 . 0.9500 ?
    C101 C102 . 1.387(8) ?
    C101 H101 . 0.9500 ?
    C102 H102 . 0.9500 ?
    C103 C108 . 1.384(7) ?
    C103 C104 . 1.405(8) ?
    C103 P4 . 1.790(5) ?
    C104 C105 . 1.386(7) ?
    C104 H104 . 0.9500 ?
    C105 C106 . 1.387(8) ?
    C105 H105 . 0.9500 ?
    C106 C107 . 1.388(9) ?
    C106 H106 . 0.9500 ?
    C107 C108 . 1.391(7) ?
    C107 H107 . 0.9500 ?
    C108 H108 . 0.9500 ?
    C109 C114 . 1.388(8) ?
    C109 C110 . 1.403(7) ?
    C109 P4 . 1.802(5) ?
    C110 C111 . 1.388(6) ?
    C110 H110 . 0.9500 ?
    C111 C112 . 1.373(8) ?
    C111 H111 . 0.9500 ?
    C112 C113 . 1.395(8) ?
    C112 H112 . 0.9500 ?
    C113 C114 . 1.393(7) ?
    C113 H113 . 0.9500 ?
    C114 H114 . 0.9500 ?
    C121 C122 . 1.388(7) ?
    C121 C126 . 1.391(7) ?
    C121 P5 . 1.804(5) ?
    C122 C123 . 1.402(7) ?
    C122 H122 . 0.9500 ?
    C123 C124 . 1.391(8) ?
    C123 H123 . 0.9500 ?
    C124 C125 . 1.380(8) ?
    C124 H124 . 0.9500 ?
    C125 C126 . 1.399(8) ?
    C125 H125 . 0.9500 ?
    C126 H126 . 0.9500 ?
    C127 C132 . 1.389(7) ?
    C127 C128 . 1.410(7) ?
    C127 P5 . 1.794(5) ?
    C128 C129 . 1.392(7) ?
    C128 H128 . 0.9500 ?
    C129 C130 . 1.380(8) ?
    C129 H129 . 0.9500 ?
    C130 C131 . 1.396(8) ?
    C130 H130 . 0.9500 ?
    C131 C132 . 1.391(7) ?
    C131 H131 . 0.9500 ?
    C132 H132 . 0.9500 ?
    C133 C134 . 1.398(7) ?
    C133 C138 . 1.407(6) ?
    C133 P5 . 1.788(5) ?
    C134 C135 . 1.380(6) ?
    C134 H134 . 0.9500 ?
    C135 C136 . 1.392(7) ?
    C135 H135 . 0.9500 ?
    C136 C137 . 1.383(8) ?
    C136 H136 . 0.9500 ?
    C137 C138 . 1.388(7) ?
    C137 H137 . 0.9500 ?
    C138 H138 . 0.9500 ?
    C139 C144 . 1.397(6) ?
    C139 C140 . 1.420(6) ?
    C139 P5 . 1.792(5) ?
    C140 C141 . 1.378(7) ?
    C140 H140 . 0.9500 ?
    C141 C142 . 1.393(7) ?
    C141 H141 . 0.9500 ?
    C142 C143 . 1.399(7) ?
    C142 H142 . 0.9500 ?
    C143 C144 . 1.384(7) ?
    C143 H143 . 0.9500 ?
    C144 H144 . 0.9500 ?
    B1 B3 . 1.759(10) ?
    B1 B2 . 1.767(10) ?
    B1 H1A . 0.9900 ?
    B1 H1B . 0.9900 ?
    B1 H5A . 1.17(3) ?
    B2 B3 . 1.755(9) ?
    B2 H2A . 0.9900 ?
    B2 H2B . 0.9900 ?
    B2 H5A . 1.21(3) ?
    B2 H5B . 1.18(3) ?
    B3 H3A . 0.9900 ?
    B3 H3B . 0.9900 ?
    B3 H5B . 1.17(3) ?
    B11 B12 . 1.756(11) ?
    B11 B13 . 1.763(10) ?
    B11 H11A . 0.9900 ?
    B11 H11B . 0.9900 ?
    B11 H15A . 1.16(3) ?
    B12 B13 . 1.762(9) ?
    B12 H12A . 0.9900 ?
    B12 H12B . 0.9900 ?
    B12 H15A . 1.18(3) ?
    B12 H15B . 1.17(3) ?
    B13 H13A . 0.9900 ?
    B13 H13B . 0.9900 ?
    B13 H15B . 1.16(3) ?
    B21 B23 . 1.742(11) ?
    B21 B22 . 1.755(10) ?
    B21 H21A . 0.9900 ?
    B21 H21B . 0.9900 ?
    B21 H25A . 1.17(3) ?
    B22 B23 . 1.737(10) ?
    B22 H22A . 0.9900 ?
    B22 H22B . 0.9900 ?
    B22 H25A . 1.17(3) ?
    B22 H25B . 1.19(3) ?
    B23 H23A . 0.9900 ?
    B23 H23B . 0.9900 ?
    B23 H25B . 1.16(3) ?
    B31 B32 . 1.726(11) ?
    B31 B33 . 1.738(11) ?
    B31 H31A . 0.9900 ?
    B31 H31B . 0.9900 ?
    B31 H35A . 1.20(3) ?
    B32 B33 . 1.743(9) ?
    B32 H32A . 0.9900 ?
    B32 H32B . 0.9900 ?
    B32 H35A . 1.21(3) ?
    B32 H35B . 1.20(3) ?
    B33 H33A . 0.9900 ?
    B33 H33B . 0.9900 ?
    B33 H35B . 1.15(3) ?
    B41 B43 . 1.760(19) ?
    B41 B42 . 1.785(18) ?
    B41 H41A . 0.9900 ?
    B41 H41B . 0.9900 ?
    B41 H45A . 1.21(3) ?
    B41 H15G . 0.21(15) ?
    B42 B43 . 1.769(17) ?
    B42 H42A . 0.9900 ?
    B42 H42B . 0.9900 ?
    B42 H45A . 1.20(3) ?
    B42 H45B . 1.21(3) ?
    B42 H15G . 1.59(11) ?
    B43 H43A . 0.9900 ?
    B43 H43B . 0.9900 ?
    B43 H45B . 1.21(3) ?
    B43 H15H . 1.31(7) ?
    B141 B143 . 1.758(16) ?
    B141 B142 . 1.801(15) ?
    B141 H14A . 0.9900 ?
    B141 H14B . 0.9900 ?
    B141 H45B . 1.23(6) ?
    B141 H15G . 1.18(3) ?
    B142 B143 . 1.736(16) ?
    B142 H14C . 0.9900 ?
    B142 H14D . 0.9900 ?
    B142 H45A . 1.06(8) ?
    B142 H15G . 1.20(3) ?
    B142 H15H . 1.18(3) ?
    B143 H14E . 0.9900 ?
    B143 H14F . 0.9900 ?
    B143 H45B . 0.76(9) ?
    B143 H15H . 1.20(3) ?
loop_
    _geom_angle_atom_site_label_1
    _geom_angle_atom_site_label_2
    _geom_angle_atom_site_label_3
    _geom_angle_site_symmetry_1
    _geom_angle_site_symmetry_3
    _geom_angle
    _geom_angle_publ_flag
    C6 C1 C2 . . 120.6(5) ?
    C6 C1 P1 . . 122.2(4) ?
    C2 C1 P1 . . 117.2(4) ?
    C3 C2 C1 . . 119.2(5) ?
    C3 C2 H2 . . 120.4 ?
    C1 C2 H2 . . 120.4 ?
    C4 C3 C2 . . 119.6(5) ?
    C4 C3 H3 . . 120.2 ?
    C2 C3 H3 . . 120.2 ?
    C5 C4 C3 . . 121.2(5) ?
    C5 C4 H4 . . 119.4 ?
    C3 C4 H4 . . 119.4 ?
    C4 C5 C6 . . 120.3(5) ?
    C4 C5 H5 . . 119.9 ?
    C6 C5 H5 . . 119.9 ?
    C5 C6 C1 . . 119.1(5) ?
    C5 C6 H6 . . 120.4 ?
    C1 C6 H6 . . 120.4 ?
    C8 C7 C12 . . 120.1(4) ?
    C8 C7 P1 . . 117.8(4) ?
    C12 C7 P1 . . 122.0(4) ?
    C9 C8 C7 . . 120.9(5) ?
    C9 C8 H8 . . 119.5 ?
    C7 C8 H8 . . 119.5 ?
    C8 C9 C10 . . 119.3(5) ?
    C8 C9 H9 . . 120.3 ?
    C10 C9 H9 . . 120.3 ?
    C11 C10 C9 . . 119.8(5) ?
    C11 C10 H10 . . 120.1 ?
    C9 C10 H10 . . 120.1 ?
    C10 C11 C12 . . 121.9(4) ?
    C10 C11 H11 . . 119.0 ?
    C12 C11 H11 . . 119.0 ?
    C11 C12 C7 . . 117.9(5) ?
    C11 C12 H12 . . 121.1 ?
    C7 C12 H12 . . 121.1 ?
    C14 C13 C18 . . 119.5(5) ?
    C14 C13 P1 . . 122.9(4) ?
    C18 C13 P1 . . 117.6(4) ?
    C15 C14 C13 . . 120.0(5) ?
    C15 C14 H14 . . 120.0 ?
    C13 C14 H14 . . 120.0 ?
    C14 C15 C16 . . 120.0(5) ?
    C14 C15 H15 . . 120.0 ?
    C16 C15 H15 . . 120.0 ?
    C17 C16 C15 . . 120.1(6) ?
    C17 C16 H16 . . 119.9 ?
    C15 C16 H16 . . 119.9 ?
    C18 C17 C16 . . 120.2(5) ?
    C18 C17 H17 . . 119.9 ?
    C16 C17 H17 . . 119.9 ?
    C17 C18 C13 . . 120.0(5) ?
    C17 C18 H18 . . 120.0 ?
    C13 C18 H18 . . 120.0 ?
    C24 C19 C20 . . 120.2(5) ?
    C24 C19 P1 . . 122.5(4) ?
    C20 C19 P1 . . 117.3(4) ?
    C21 C20 C19 . . 120.3(5) ?
    C21 C20 H20 . . 119.8 ?
    C19 C20 H20 . . 119.8 ?
    C20 C21 C22 . . 119.5(5) ?
    C20 C21 H21 . . 120.3 ?
    C22 C21 H21 . . 120.3 ?
    C23 C22 C21 . . 120.5(5) ?
    C23 C22 H22 . . 119.8 ?
    C21 C22 H22 . . 119.8 ?
    C22 C23 C24 . . 120.5(5) ?
    C22 C23 H23 . . 119.8 ?
    C24 C23 H23 . . 119.8 ?
    C23 C24 C19 . . 119.0(5) ?
    C23 C24 H24 . . 120.5 ?
    C19 C24 H24 . . 120.5 ?
    C7 P1 C1 . . 110.5(2) ?
    C7 P1 C13 . . 107.6(2) ?
    C1 P1 C13 . . 110.5(2) ?
    C7 P1 C19 . . 110.1(2) ?
    C1 P1 C19 . . 107.9(2) ?
    C13 P1 C19 . . 110.2(2) ?
    C36 C31 C32 . . 119.9(5) ?
    C36 C31 P2 . . 122.1(4) ?
    C32 C31 P2 . . 117.9(4) ?
    C33 C32 C31 . . 119.5(5) ?
    C33 C32 H32 . . 120.3 ?
    C31 C32 H32 . . 120.3 ?
    C32 C33 C34 . . 121.4(5) ?
    C32 C33 H33 . . 119.3 ?
    C34 C33 H33 . . 119.3 ?
    C35 C34 C33 . . 119.2(5) ?
    C35 C34 H34 . . 120.4 ?
    C33 C34 H34 . . 120.4 ?
    C34 C35 C36 . . 120.4(5) ?
    C34 C35 H35 . . 119.8 ?
    C36 C35 H35 . . 119.8 ?
    C31 C36 C35 . . 119.7(5) ?
    C31 C36 H36 . . 120.1 ?
    C35 C36 H36 . . 120.1 ?
    C42 C37 C38 . . 119.6(5) ?
    C42 C37 P2 . . 117.9(4) ?
    C38 C37 P2 . . 122.4(4) ?
    C39 C38 C37 . . 118.2(5) ?
    C39 C38 H38 . . 120.9 ?
    C37 C38 H38 . . 120.9 ?
    C40 C39 C38 . . 122.5(5) ?
    C40 C39 H39 . . 118.8 ?
    C38 C39 H39 . . 118.8 ?
    C39 C40 C41 . . 120.4(5) ?
    C39 C40 H40 . . 119.8 ?
    C41 C40 H40 . . 119.8 ?
    C40 C41 C42 . . 118.0(6) ?
    C40 C41 H41 . . 121.0 ?
    C42 C41 H41 . . 121.0 ?
    C37 C42 C41 . . 121.2(5) ?
    C37 C42 H42 . . 119.4 ?
    C41 C42 H42 . . 119.4 ?
    C44 C43 C48 . . 119.0(5) ?
    C44 C43 P2 . . 118.3(4) ?
    C48 C43 P2 . . 122.6(4) ?
    C45 C44 C43 . . 120.1(5) ?
    C45 C44 H44 . . 119.9 ?
    C43 C44 H44 . . 119.9 ?
    C44 C45 C46 . . 120.2(6) ?
    C44 C45 H45 . . 119.9 ?
    C46 C45 H45 . . 119.9 ?
    C47 C46 C45 . . 120.1(5) ?
    C47 C46 H46 . . 120.0 ?
    C45 C46 H46 . . 120.0 ?
    C48 C47 C46 . . 120.1(5) ?
    C48 C47 H47 . . 120.0 ?
    C46 C47 H47 . . 120.0 ?
    C47 C48 C43 . . 120.5(5) ?
    C47 C48 H48 . . 119.7 ?
    C43 C48 H48 . . 119.7 ?
    C54 C49 C50 . . 118.9(5) ?
    C54 C49 P2 . . 119.2(4) ?
    C50 C49 P2 . . 121.9(4) ?
    C51 C50 C49 . . 119.9(5) ?
    C51 C50 H50 . . 120.1 ?
    C49 C50 H50 . . 120.1 ?
    C50 C51 C52 . . 120.4(5) ?
    C50 C51 H51 . . 119.8 ?
    C52 C51 H51 . . 119.8 ?
    C53 C52 C51 . . 120.4(6) ?
    C53 C52 H52 . . 119.8 ?
    C51 C52 H52 . . 119.8 ?
    C54 C53 C52 . . 119.5(6) ?
    C54 C53 H53 . . 120.2 ?
    C52 C53 H53 . . 120.2 ?
    C53 C54 C49 . . 120.8(5) ?
    C53 C54 H54 . . 119.6 ?
    C49 C54 H54 . . 119.6 ?
    C49 P2 C37 . . 108.0(2) ?
    C49 P2 C43 . . 110.5(3) ?
    C37 P2 C43 . . 110.8(2) ?
    C49 P2 C31 . . 109.8(2) ?
    C37 P2 C31 . . 110.1(2) ?
    C43 P2 C31 . . 107.6(2) ?
    C66 C61 C62 . . 120.8(5) ?
    C66 C61 P3 . . 118.8(4) ?
    C62 C61 P3 . . 120.4(4) ?
    C63 C62 C61 . . 117.9(5) ?
    C63 C62 H62 . . 121.0 ?
    C61 C62 H62 . . 121.0 ?
    C64 C63 C62 . . 121.6(5) ?
    C64 C63 H63 . . 119.2 ?
    C62 C63 H63 . . 119.2 ?
    C63 C64 C65 . . 120.5(5) ?
    C63 C64 H64 . . 119.8 ?
    C65 C64 H64 . . 119.8 ?
    C66 C65 C64 . . 119.1(5) ?
    C66 C65 H65 . . 120.5 ?
    C64 C65 H65 . . 120.5 ?
    C65 C66 C61 . . 120.1(5) ?
    C65 C66 H66 . . 120.0 ?
    C61 C66 H66 . . 120.0 ?
    C72 C67 C68 . . 119.4(5) ?
    C72 C67 P3 . . 118.4(4) ?
    C68 C67 P3 . . 122.2(4) ?
    C69 C68 C67 . . 118.8(5) ?
    C69 C68 H68 . . 120.6 ?
    C67 C68 H68 . . 120.6 ?
    C68 C69 C70 . . 121.2(5) ?
    C68 C69 H69 . . 119.4 ?
    C70 C69 H69 . . 119.4 ?
    C69 C70 C71 . . 119.8(6) ?
    C69 C70 H70 . . 120.1 ?
    C71 C70 H70 . . 120.1 ?
    C72 C71 C70 . . 119.8(5) ?
    C72 C71 H71 . . 120.1 ?
    C70 C71 H71 . . 120.1 ?
    C71 C72 C67 . . 121.0(5) ?
    C71 C72 H72 . . 119.5 ?
    C67 C72 H72 . . 119.5 ?
    C78 C73 C74 . . 119.6(4) ?
    C78 C73 P3 . . 122.4(4) ?
    C74 C73 P3 . . 118.0(4) ?
    C75 C74 C73 . . 119.8(5) ?
    C75 C74 H74 . . 120.1 ?
    C73 C74 H74 . . 120.1 ?
    C74 C75 C76 . . 120.6(5) ?
    C74 C75 H75 . . 119.7 ?
    C76 C75 H75 . . 119.7 ?
    C75 C76 C77 . . 119.9(5) ?
    C75 C76 H76 . . 120.1 ?
    C77 C76 H76 . . 120.1 ?
    C78 C77 C76 . . 119.3(5) ?
    C78 C77 H77 . . 120.3 ?
    C76 C77 H77 . . 120.3 ?
    C73 C78 C77 . . 120.8(4) ?
    C73 C78 H78 . . 119.6 ?
    C77 C78 H78 . . 119.6 ?
    C84 C79 C80 . . 119.9(5) ?
    C84 C79 P3 . . 122.3(5) ?
    C80 C79 P3 . . 117.8(4) ?
    C81 C80 C79 . . 119.1(6) ?
    C81 C80 H80 . . 120.5 ?
    C79 C80 H80 . . 120.5 ?
    C80 C81 C82 . . 121.1(6) ?
    C80 C81 H81 . . 119.4 ?
    C82 C81 H81 . . 119.4 ?
    C83 C82 C81 . . 119.1(6) ?
    C83 C82 H82 . . 120.4 ?
    C81 C82 H82 . . 120.4 ?
    C82 C83 C84 . . 121.2(6) ?
    C82 C83 H83 . . 119.4 ?
    C84 C83 H83 . . 119.4 ?
    C83 C84 C79 . . 119.6(6) ?
    C83 C84 H84 . . 120.2 ?
    C79 C84 H84 . . 120.2 ?
    C73 P3 C67 . . 111.3(2) ?
    C73 P3 C61 . . 110.3(2) ?
    C67 P3 C61 . . 107.6(2) ?
    C73 P3 C79 . . 107.3(2) ?
    C67 P3 C79 . . 110.2(3) ?
    C61 P3 C79 . . 110.2(2) ?
    C96 C91 C92 . . 120.0(5) ?
    C96 C91 P4 . . 118.5(4) ?
    C92 C91 P4 . . 121.5(4) ?
    C93 C92 C91 . . 119.9(5) ?
    C93 C92 H92 . . 120.1 ?
    C91 C92 H92 . . 120.1 ?
    C92 C93 C94 . . 119.8(5) ?
    C92 C93 H93 . . 120.1 ?
    C94 C93 H93 . . 120.1 ?
    C93 C94 C95 . . 120.9(6) ?
    C93 C94 H94 . . 119.5 ?
    C95 C94 H94 . . 119.5 ?
    C96 C95 C94 . . 119.0(6) ?
    C96 C95 H95 . . 120.5 ?
    C94 C95 H95 . . 120.5 ?
    C95 C96 C91 . . 120.4(5) ?
    C95 C96 H96 . . 119.8 ?
    C91 C96 H96 . . 119.8 ?
    C102 C97 C98 . . 120.5(5) ?
    C102 C97 P4 . . 122.0(4) ?
    C98 C97 P4 . . 117.4(4) ?
    C99 C98 C97 . . 119.1(5) ?
    C99 C98 H98 . . 120.5 ?
    C97 C98 H98 . . 120.5 ?
    C98 C99 C100 . . 121.2(6) ?
    C98 C99 H99 . . 119.4 ?
    C100 C99 H99 . . 119.4 ?
    C101 C100 C99 . . 118.7(6) ?
    C101 C100 H100 . . 120.6 ?
    C99 C100 H100 . . 120.6 ?
    C100 C101 C102 . . 121.4(6) ?
    C100 C101 H101 . . 119.3 ?
    C102 C101 H101 . . 119.3 ?
    C101 C102 C97 . . 119.1(5) ?
    C101 C102 H102 . . 120.4 ?
    C97 C102 H102 . . 120.4 ?
    C108 C103 C104 . . 119.5(5) ?
    C108 C103 P4 . . 118.2(4) ?
    C104 C103 P4 . . 122.3(4) ?
    C105 C104 C103 . . 119.6(5) ?
    C105 C104 H104 . . 120.2 ?
    C103 C104 H104 . . 120.2 ?
    C104 C105 C106 . . 120.2(6) ?
    C104 C105 H105 . . 119.9 ?
    C106 C105 H105 . . 119.9 ?
    C105 C106 C107 . . 120.6(5) ?
    C105 C106 H106 . . 119.7 ?
    C107 C106 H106 . . 119.7 ?
    C106 C107 C108 . . 119.2(5) ?
    C106 C107 H107 . . 120.4 ?
    C108 C107 H107 . . 120.4 ?
    C103 C108 C107 . . 120.9(6) ?
    C103 C108 H108 . . 119.6 ?
    C107 C108 H108 . . 119.6 ?
    C114 C109 C110 . . 120.5(4) ?
    C114 C109 P4 . . 117.8(4) ?
    C110 C109 P4 . . 121.6(4) ?
    C111 C110 C109 . . 118.9(5) ?
    C111 C110 H110 . . 120.5 ?
    C109 C110 H110 . . 120.5 ?
    C112 C111 C110 . . 120.6(5) ?
    C112 C111 H111 . . 119.7 ?
    C110 C111 H111 . . 119.7 ?
    C111 C112 C113 . . 120.9(5) ?
    C111 C112 H112 . . 119.5 ?
    C113 C112 H112 . . 119.5 ?
    C114 C113 C112 . . 119.1(5) ?
    C114 C113 H113 . . 120.4 ?
    C112 C113 H113 . . 120.4 ?
    C109 C114 C113 . . 119.9(5) ?
    C109 C114 H114 . . 120.0 ?
    C113 C114 H114 . . 120.0 ?
    C103 P4 C91 . . 108.1(2) ?
    C103 P4 C109 . . 111.3(2) ?
    C91 P4 C109 . . 110.2(2) ?
    C103 P4 C97 . . 110.1(3) ?
    C91 P4 C97 . . 110.2(3) ?
    C109 P4 C97 . . 106.9(2) ?
    C122 C121 C126 . . 120.8(5) ?
    C122 C121 P5 . . 122.1(4) ?
    C126 C121 P5 . . 117.0(4) ?
    C121 C122 C123 . . 119.0(5) ?
    C121 C122 H122 . . 120.5 ?
    C123 C122 H122 . . 120.5 ?
    C124 C123 C122 . . 120.1(5) ?
    C124 C123 H123 . . 120.0 ?
    C122 C123 H123 . . 120.0 ?
    C125 C124 C123 . . 120.7(5) ?
    C125 C124 H124 . . 119.7 ?
    C123 C124 H124 . . 119.7 ?
    C124 C125 C126 . . 119.6(6) ?
    C124 C125 H125 . . 120.2 ?
    C126 C125 H125 . . 120.2 ?
    C121 C126 C125 . . 119.8(5) ?
    C121 C126 H126 . . 120.1 ?
    C125 C126 H126 . . 120.1 ?
    C132 C127 C128 . . 120.3(4) ?
    C132 C127 P5 . . 117.9(4) ?
    C128 C127 P5 . . 121.8(4) ?
    C129 C128 C127 . . 118.8(5) ?
    C129 C128 H128 . . 120.6 ?
    C127 C128 H128 . . 120.6 ?
    C130 C129 C128 . . 120.4(5) ?
    C130 C129 H129 . . 119.8 ?
    C128 C129 H129 . . 119.8 ?
    C129 C130 C131 . . 121.1(5) ?
    C129 C130 H130 . . 119.4 ?
    C131 C130 H130 . . 119.4 ?
    C132 C131 C130 . . 118.8(5) ?
    C132 C131 H131 . . 120.6 ?
    C130 C131 H131 . . 120.6 ?
    C127 C132 C131 . . 120.6(5) ?
    C127 C132 H132 . . 119.7 ?
    C131 C132 H132 . . 119.7 ?
    C134 C133 C138 . . 120.4(4) ?
    C134 C133 P5 . . 121.5(4) ?
    C138 C133 P5 . . 118.1(4) ?
    C135 C134 C133 . . 118.9(5) ?
    C135 C134 H134 . . 120.5 ?
    C133 C134 H134 . . 120.5 ?
    C134 C135 C136 . . 120.9(5) ?
    C134 C135 H135 . . 119.5 ?
    C136 C135 H135 . . 119.5 ?
    C137 C136 C135 . . 120.3(5) ?
    C137 C136 H136 . . 119.9 ?
    C135 C136 H136 . . 119.9 ?
    C136 C137 C138 . . 119.8(5) ?
    C136 C137 H137 . . 120.1 ?
    C138 C137 H137 . . 120.1 ?
    C137 C138 C133 . . 119.5(5) ?
    C137 C138 H138 . . 120.2 ?
    C133 C138 H138 . . 120.2 ?
    C144 C139 C140 . . 119.8(5) ?
    C144 C139 P5 . . 122.7(4) ?
    C140 C139 P5 . . 117.4(4) ?
    C141 C140 C139 . . 119.0(4) ?
    C141 C140 H140 . . 120.5 ?
    C139 C140 H140 . . 120.5 ?
    C140 C141 C142 . . 121.5(5) ?
    C140 C141 H141 . . 119.3 ?
    C142 C141 H141 . . 119.3 ?
    C141 C142 C143 . . 119.0(5) ?
    C141 C142 H142 . . 120.5 ?
    C143 C142 H142 . . 120.5 ?
    C144 C143 C142 . . 120.8(5) ?
    C144 C143 H143 . . 119.6 ?
    C142 C143 H143 . . 119.6 ?
    C143 C144 C139 . . 119.9(5) ?
    C143 C144 H144 . . 120.0 ?
    C139 C144 H144 . . 120.0 ?
    C133 P5 C139 . . 109.5(2) ?
    C133 P5 C127 . . 109.8(2) ?
    C139 P5 C127 . . 107.3(2) ?
    C133 P5 C121 . . 108.8(2) ?
    C139 P5 C121 . . 110.8(2) ?
    C127 P5 C121 . . 110.7(2) ?
    B3 B1 B2 . . 59.7(4) ?
    B3 B1 H1A . . 117.8 ?
    B2 B1 H1A . . 117.8 ?
    B3 B1 H1B . . 117.8 ?
    B2 B1 H1B . . 117.8 ?
    H1A B1 H1B . . 114.9 ?
    B3 B1 H5A . . 97.9(15) ?
    B2 B1 H5A . . 42.7(13) ?
    H1A B1 H5A . . 118.0 ?
    H1B B1 H5A . . 84.3 ?
    B3 B2 B1 . . 59.9(4) ?
    B3 B2 H2A . . 117.8 ?
    B1 B2 H2A . . 117.8 ?
    B3 B2 H2B . . 117.8 ?
    B1 B2 H2B . . 117.8 ?
    H2A B2 H2B . . 114.9 ?
    B3 B2 H5A . . 96.7(15) ?
    B1 B2 H5A . . 41.2(13) ?
    H2A B2 H5A . . 85.4 ?
    H2B B2 H5A . . 118.3 ?
    B3 B2 H5B . . 41.5(12) ?
    B1 B2 H5B . . 101.3(14) ?
    H2A B2 H5B . . 96.4 ?
    H2B B2 H5B . . 103.4 ?
    H5A B2 H5B . . 133(3) ?
    B2 B3 B1 . . 60.4(4) ?
    B2 B3 H3A . . 117.7 ?
    B1 B3 H3A . . 117.7 ?
    B2 B3 H3B . . 117.7 ?
    B1 B3 H3B . . 117.7 ?
    H3A B3 H3B . . 114.9 ?
    B2 B3 H5B . . 41.7(12) ?
    B1 B3 H5B . . 101.9(13) ?
    H3A B3 H5B . . 103.3 ?
    H3B B3 H5B . . 96.2 ?
    B12 B11 B13 . . 60.1(4) ?
    B12 B11 H11A . . 117.8 ?
    B13 B11 H11A . . 117.8 ?
    B12 B11 H11B . . 117.8 ?
    B13 B11 H11B . . 117.8 ?
    H11A B11 H11B . . 114.9 ?
    B12 B11 H15A . . 41.8(13) ?
    B13 B11 H15A . . 101.8(14) ?
    H11A B11 H15A . . 101.4 ?
    H11B B11 H15A . . 98.0 ?
    B11 B12 B13 . . 60.2(4) ?
    B11 B12 H12A . . 117.8 ?
    B13 B12 H12A . . 117.8 ?
    B11 B12 H12B . . 117.8 ?
    B13 B12 H12B . . 117.8 ?
    H12A B12 H12B . . 114.9 ?
    B11 B12 H15A . . 40.9(13) ?
    B13 B12 H15A . . 101.0(14) ?
    H12A B12 H15A . . 98.5 ?
    H12B B12 H15A . . 101.8 ?
    B11 B12 H15B . . 99.6(14) ?
    B13 B12 H15B . . 40.7(13) ?
    H12A B12 H15B . . 109.6 ?
    H12B B12 H15B . . 91.9 ?
    H15A B12 H15B . . 140(2) ?
    B12 B13 B11 . . 59.8(4) ?
    B12 B13 H13A . . 117.8 ?
    B11 B13 H13A . . 117.8 ?
    B12 B13 H13B . . 117.8 ?
    B11 B13 H13B . . 117.8 ?
    H13A B13 H13B . . 114.9 ?
    B12 B13 H15B . . 41.2(13) ?
    B11 B13 H15B . . 99.6(14) ?
    H13A B13 H15B . . 109.5 ?
    H13B B13 H15B . . 91.6 ?
    B23 B21 B22 . . 59.6(4) ?
    B23 B21 H21A . . 117.8 ?
    B22 B21 H21A . . 117.8 ?
    B23 B21 H21B . . 117.8 ?
    B22 B21 H21B . . 117.8 ?
    H21A B21 H21B . . 115.0 ?
    B23 B21 H25A . . 101.0(14) ?
    B22 B21 H25A . . 41.7(13) ?
    H21A B21 H25A . . 103.4 ?
    H21B B21 H25A . . 96.4 ?
    B23 B22 B21 . . 59.9(4) ?
    B23 B22 H22A . . 117.8 ?
    B21 B22 H22A . . 117.8 ?
    B23 B22 H22B . . 117.8 ?
    B21 B22 H22B . . 117.8 ?
    H22A B22 H22B . . 114.9 ?
    B23 B22 H25A . . 101.3(14) ?
    B21 B22 H25A . . 41.7(13) ?
    H22A B22 H25A . . 96.3 ?
    H22B B22 H25A . . 103.4 ?
    B23 B22 H25B . . 41.7(13) ?
    B21 B22 H25B . . 99.6(15) ?
    H22A B22 H25B . . 89.5 ?
    H22B B22 H25B . . 111.6 ?
    H25A B22 H25B . . 138(3) ?
    B22 B23 B21 . . 60.6(4) ?
    B22 B23 H23A . . 117.7 ?
    B21 B23 H23A . . 117.7 ?
    B22 B23 H23B . . 117.7 ?
    B21 B23 H23B . . 117.7 ?
    H23A B23 H23B . . 114.8 ?
    B22 B23 H25B . . 42.9(13) ?
    B21 B23 H25B . . 101.5(15) ?
    H23A B23 H25B . . 111.0 ?
    H23B B23 H25B . . 88.5 ?
    B32 B31 B33 . . 60.4(4) ?
    B32 B31 H31A . . 117.7 ?
    B33 B31 H31A . . 117.7 ?
    B32 B31 H31B . . 117.7 ?
    B33 B31 H31B . . 117.7 ?
    H31A B31 H31B . . 114.9 ?
    B32 B31 H35A . . 44.6(14) ?
    B33 B31 H35A . . 97.7(17) ?
    H31A B31 H35A . . 122.5 ?
    H31B B31 H35A . . 79.8 ?
    B31 B32 B33 . . 60.2(4) ?
    B31 B32 H32A . . 117.8 ?
    B33 B32 H32A . . 117.8 ?
    B31 B32 H32B . . 117.8 ?
    B33 B32 H32B . . 117.8 ?
    H32A B32 H32B . . 114.9 ?
    B31 B32 H35A . . 43.8(13) ?
    B33 B32 H35A . . 96.8(16) ?
    H32A B32 H35A . . 80.5 ?
    H32B B32 H35A . . 122.7 ?
    B31 B32 H35B . . 101.3(14) ?
    B33 B32 H35B . . 41.2(12) ?
    H32A B32 H35B . . 98.6 ?
    H32B B32 H35B . . 101.3 ?
    H35A B32 H35B . . 132(3) ?
    B31 B33 B32 . . 59.5(4) ?
    B31 B33 H33A . . 117.8 ?
    B32 B33 H33A . . 117.8 ?
    B31 B33 H33B . . 117.8 ?
    B32 B33 H33B . . 117.8 ?
    H33A B33 H33B . . 115.0 ?
    B31 B33 H35B . . 102.5(13) ?
    B32 B33 H35B . . 43.0(13) ?
    H33A B33 H35B . . 100.6 ?
    H33B B33 H35B . . 97.8 ?
    B43 B41 B42 . . 59.8(7) ?
    B43 B41 H41A . . 117.8 ?
    B42 B41 H41A . . 117.8 ?
    B43 B41 H41B . . 117.8 ?
    B42 B41 H41B . . 117.8 ?
    H41A B41 H41B . . 114.9 ?
    B43 B41 H45A . . 97(2) ?
    B42 B41 H45A . . 41.8(15) ?
    H41A B41 H45A . . 119.4 ?
    H41B B41 H45A . . 84.2 ?
    B43 B41 H15G . . 75(10) ?
    B42 B41 H15G . . 24(10) ?
    H41A B41 H15G . . 94.6 ?
    H41B B41 H15G . . 130.2 ?
    H45A B41 H15G . . 46(10) ?
    B43 B42 B41 . . 59.4(8) ?
    B43 B42 H42A . . 117.8 ?
    B41 B42 H42A . . 117.8 ?
    B43 B42 H42B . . 117.8 ?
    B41 B42 H42B . . 117.8 ?
    H42A B42 H42B . . 115.0 ?
    B43 B42 H45A . . 97(2) ?
    B41 B42 H45A . . 42.4(16) ?
    H42A B42 H45A . . 83.8 ?
    H42B B42 H45A . . 119.4 ?
    B43 B42 H45B . . 43.2(15) ?
    B41 B42 H45B . . 95(2) ?
    H42A B42 H45B . . 123.9 ?
    H42B B42 H45B . . 80.6 ?
    H45A B42 H45B . . 137(2) ?
    B43 B42 H15G . . 61(6) ?
    B41 B42 H15G . . 3(4) ?
    H42A B42 H15G . . 119.7 ?
    H42B B42 H15G . . 114.8 ?
    H45A B42 H15G . . 42(6) ?
    H45B B42 H15G . . 96(6) ?
    B41 B43 B42 . . 60.8(8) ?
    B41 B43 H43A . . 117.7 ?
    B42 B43 H43A . . 117.7 ?
    B41 B43 H43B . . 117.7 ?
    B42 B43 H43B . . 117.7 ?
    H43A B43 H43B . . 114.8 ?
    B41 B43 H45B . . 96(2) ?
    B42 B43 H45B . . 42.9(15) ?
    H43A B43 H45B . . 123.6 ?
    H43B B43 H45B . . 80.7 ?
    B41 B43 H15H . . 90(2) ?
    B42 B43 H15H . . 69(3) ?
    H43A B43 H15H . . 49.3 ?
    H43B B43 H15H . . 151.5 ?
    H45B B43 H15H . . 91(5) ?
    B143 B141 B142 . . 58.4(6) ?
    B143 B141 H14A . . 117.9 ?
    B142 B141 H14A . . 117.9 ?
    B143 B141 H14B . . 117.9 ?
    B142 B141 H14B . . 117.9 ?
    H14A B141 H14B . . 115.1 ?
    B143 B141 H45B . . 22(3) ?
    B142 B141 H45B . . 80(3) ?
    H14A B141 H45B . . 110.6 ?
    H14B B141 H45B . . 109.0 ?
    B143 B141 H15G . . 99.1(18) ?
    B142 B141 H15G . . 41.1(14) ?
    H14A B141 H15G . . 105.7 ?
    H14B B141 H15G . . 95.5 ?
    H45B B141 H15G . . 120(4) ?
    B143 B142 B141 . . 59.6(7) ?
    B143 B142 H14C . . 117.8 ?
    B141 B142 H14C . . 117.8 ?
    B143 B142 H14D . . 117.8 ?
    B141 B142 H14D . . 117.8 ?
    H14C B142 H14D . . 114.9 ?
    B143 B142 H45A . . 102(3) ?
    B141 B142 H45A . . 65(4) ?
    H14C B142 H45A . . 135.0 ?
    H14D B142 H45A . . 54.4 ?
    B143 B142 H15G . . 99.5(17) ?
    B141 B142 H15G . . 40.3(14) ?
    H14C B142 H15G . . 95.7 ?
    H14D B142 H15G . . 105.7 ?
    H45A B142 H15G . . 56(10) ?
    B143 B142 H15H . . 43.7(15) ?
    B141 B142 H15H . . 97(2) ?
    H14C B142 H15H . . 81.5 ?
    H14D B142 H15H . . 121.4 ?
    H45A B142 H15H . . 143(4) ?
    H15G B142 H15H . . 129(7) ?
    B142 B143 B141 . . 62.0(6) ?
    B142 B143 H14E . . 117.6 ?
    B141 B143 H14E . . 117.6 ?
    B142 B143 H14F . . 117.6 ?
    B141 B143 H14F . . 117.6 ?
    H14E B143 H14F . . 114.7 ?
    B142 B143 H45B . . 98(3) ?
    B141 B143 H45B . . 36(3) ?
    H14E B143 H45B . . 103.2 ?
    H14F B143 H45B . . 100.8 ?
    B142 B143 H15H . . 42.7(15) ?
    B141 B143 H15H . . 98(2) ?
    H14E B143 H15H . . 120.9 ?
    H14F B143 H15H . . 81.8 ?
    H45B B143 H15H . . 130(4) ?
data_global
_journal_date_recd_electronic     2010-01-21
_journal_date_accepted     2010-03-03
_journal_name_full     'Acta Crystallographica, Section E'
_journal_year     2010
_journal_volume     66
_journal_issue      4
_journal_page_first     o833
_journal_page_last     o833
_journal_paper_category     QO
_journal_coeditor_code     LH2986
_publ_contact_author_name     'Peter N. Horton'
_publ_contact_author_address
;
School of Chemistry,
University of Southampton,
Highfield,
Southampton,
SO17 1BJ,
UK
;
_publ_contact_author_email     'pnh@soton.ac.uk'
_publ_contact_author_fax     ?
_publ_contact_author_phone     ?
_publ_section_title
;
Tetraphenylphosphonium octahydrotriborate
;
loop_
    _publ_author_name
    _publ_author_footnote
    _publ_author_address
    'Beckett, Michael A.' .
;
School of Chemistry
University of Wales
Bangor LL57 2UW
Wales
;
    'Horton, Peter N.' .
;
School of Chemistry,
University of Southampton,
Highfield,
Southampton SO17 1BJ,
England
;
    'Hursthouse, Michael B.' .
;
School of Chemistry,
University of Southampton,
Highfield,
Southampton SO17 1BJ,
England
;
    'Pszolla, Christian' .
;
School of Chemistry
University of Wales
Bangor LL57 2UW
Wales
;
