# Supplementary material for: Tetra­phenyl­phospho­nium octa­hydro­triborate
Source: Acta Crystallogr Sect E Struct Rep Online. 2010 Mar 13;66(Pt 4):o833. doi: 10.1107/S1600536810008263 (PMC2983874; doi:10.1107/S1600536810008263)
Supplement: Supplementary file 2 [file e-66-0o833-Isup2.hkl]

#
# h,k,l, Fc-squared, Fo-squared, sigma(Fo-squared) and status flag
#
data_I
_shelx_title ' 2005src1659 in P1'
_shelx_refln_list_code          4
_shelx_F_calc_maximum      191.54
_exptl_crystal_F_000      1010.00
_reflns_d_resolution_high  0.7700
 
loop_
 _symmetry_equiv_pos_as_xyz
 'x, y, z'
 
_cell_length_a     7.0314
_cell_length_b    19.8202
_cell_length_c    19.8318
_cell_angle_alpha  87.995
_cell_angle_beta   79.779
_cell_angle_gamma  79.780
 
_shelx_F_squared_multiplier     1.000
 
loop_
 _refln_index_h
 _refln_index_k
 _refln_index_l
 _refln_F_squared_calc
 _refln_F_squared_meas
 _refln_F_squared_sigma
 _refln_observed_status
  -2  -6 -25        8.72       80.29     39.81 o
  -1  -6 -25       18.60       14.94     30.34 o
  -3  -5 -25       24.84       -1.76     19.87 o
  -2  -5 -25        2.86       35.83     20.24 o
  -1  -5 -25       85.45       96.26     26.82 o
  -2  -4 -25       29.53       33.49     21.15 o
  -1  -4 -25       43.95       30.08     23.03 o
   0  -4 -25        1.14       33.76     19.07 o
  -3  -3 -25      106.97      125.13     36.54 o
   0  -3 -25       16.37       46.21     23.71 o
  -3  -2 -25      109.33      121.05     28.35 o
  -3  -1 -25      122.20      112.61     27.27 o
  -1  -1 -25      141.83      155.53     34.15 o
  -3   0 -25        7.04       12.14     20.07 o
  -1   0 -25      211.59      215.54     38.38 o
   0   0 -25       35.23       74.56     23.50 o
  -1   1 -25      179.22      406.51     55.56 o
   0   1 -25      124.79      215.69     33.92 o
  -1   2 -25      747.60     1015.70     84.40 o
   0   2 -25        5.23       -5.74     16.98 o
   0   3 -25        1.46      -21.66     18.59 o
  -2   4 -25       17.72       48.81     29.04 o
   0   4 -25        3.88        0.84     18.93 o
  -1   5 -25       72.35        9.69     27.71 o
  -3  -9 -24      167.64      247.76     43.02 o
  -2  -9 -24        9.09       27.02     27.03 o
  -1  -9 -24       17.95       36.83     24.30 o
  -3  -8 -24      120.08       62.07     30.14 o
  -4  -7 -24       43.45       13.06     19.91 o
  -2  -7 -24       26.23       32.68     19.84 o
  -1  -7 -24       57.59       60.81     23.45 o
  -2  -6 -24      132.71      198.13     55.32 o
  -1  -6 -24       41.73       68.80     23.78 o
   0  -6 -24      165.89      136.52     27.67 o
  -4  -5 -24       74.16       51.39     21.89 o
  -3  -5 -24      188.46      230.33     34.21 o
  -2  -5 -24       52.57      108.55     28.04 o
   0  -5 -24        8.27       21.01     23.27 o
  -4  -4 -24      335.30      398.74     54.48 o
  -3  -4 -24      187.18      287.28     49.64 o
  -1  -4 -24       11.39       11.81     16.55 o
  -4  -3 -24      388.67      524.03     73.46 o
  -3  -3 -24      220.45      267.70     34.38 o
  -2  -3 -24       14.20       45.22     25.02 o
  -1  -3 -24       25.10       27.34     19.52 o
   0  -3 -24       97.22       82.29     30.99 o
   1  -3 -24       51.31       85.13     26.32 o
  -2  -2 -24       49.85       40.98     18.12 o
  -1  -2 -24       77.66      113.20     21.15 o
   0  -2 -24       54.63       16.49     21.54 o
   1  -2 -24       30.17       16.58     16.48 o
  -2  -1 -24      114.59      145.27     27.03 o
   0  -1 -24       82.98       75.10     21.53 o
   1   0 -24      140.26      140.97     28.54 o
   1   1 -24      192.51      191.68     31.97 o
  -1   2 -24       45.45       44.91     22.03 o
   1   2 -24      201.46      308.16     43.08 o
  -4   3 -24       62.25       26.71     19.40 o
  -1   3 -24       61.78       69.34     20.87 o
   0   3 -24       28.21      100.70     32.08 o
  -3   6 -24      114.98       49.68     33.83 o
   1   6 -24       88.36       70.54     36.22 o
  -2   7 -24       18.11        5.51     28.35 o
  -1   8 -24        9.28      -14.77     19.21 o
   0   8 -24       71.35      105.38     29.90 o
  -2 -12 -23       60.34      116.07     39.20 o
  -3 -11 -23      195.82      198.91     55.77 o
  -2 -11 -23       99.91       82.32     25.87 o
  -1 -11 -23       26.06       52.60     45.54 o
  -4 -10 -23      130.38      193.79     37.05 o
  -3 -10 -23      219.26      238.87     42.34 o
  -2 -10 -23       31.97       33.60     16.69 o
  -1 -10 -23        2.83       27.13     21.99 o
   0 -10 -23       78.71       90.14     32.84 o
  -4  -9 -23      114.66       84.45     23.12 o
  -3  -9 -23       35.40       64.46     21.26 o
  -2  -9 -23       28.34      -22.65     19.92 o
  -1  -9 -23      108.23       51.36     21.27 o
   0  -9 -23       25.90        3.80     19.43 o
  -3  -8 -23       11.66       38.75     21.82 o
  -2  -8 -23      428.96      381.49     47.97 o
  -1  -8 -23       63.88       27.39     19.27 o
   0  -8 -23       21.03        0.65     15.43 o
  -5  -7 -23       24.89       17.88     18.86 o
  -2  -7 -23      304.00      353.79     58.38 o
  -1  -7 -23       51.15       86.65     30.01 o
   0  -7 -23        0.85       30.41     18.19 o
  -4  -6 -23      180.48      211.69     33.09 o
  -3  -6 -23      150.22      177.55     36.00 o
  -2  -6 -23      530.85      366.69     52.07 o
  -1  -6 -23       15.13       -6.97     16.48 o
   0  -6 -23       44.19       42.80     22.54 o
  -4  -5 -23      244.56      399.00     54.39 o
  -2  -5 -23        2.21       12.94     15.11 o
  -1  -5 -23        7.49       18.58     13.81 o
   1  -5 -23       39.35       61.68     24.73 o
  -5  -4 -23       69.90      117.24     26.08 o
  -3  -4 -23       72.40       68.52     19.19 o
  -2  -4 -23        0.96       -8.18     17.71 o
  -1  -4 -23       44.37      114.81     26.96 o
   0  -4 -23       49.11       73.33     19.26 o
   1  -4 -23       19.01       20.58     32.33 o
  -5  -3 -23       45.83       83.96     20.83 o
  -2  -3 -23        5.47        9.54     17.41 o
  -1  -3 -23       42.32       60.22     18.40 o
   0  -3 -23       91.93      153.82     26.13 o
  -5  -2 -23        0.26       -0.04     16.36 o
  -1  -2 -23      109.45      117.69     21.03 o
   1  -2 -23       11.00       -0.70     11.92 o
  -4  -1 -23       29.19       53.41     15.57 o
  -3  -1 -23      364.35      386.10     39.87 o
  -1  -1 -23        0.31       21.78     16.56 o
   0  -1 -23        1.22        0.71     15.40 o
   1  -1 -23       84.18       96.11     23.98 o
  -4   0 -23       34.41       32.73     17.01 o
  -3   0 -23      339.14      447.55     41.58 o
  -2   0 -23       62.63       22.48     18.16 o
  -1   0 -23       38.19       37.81     19.00 o
   0   0 -23        2.41       30.75     19.28 o
  -4   1 -23        9.23       14.01     14.81 o
  -2   1 -23       33.93       44.07     16.57 o
   0   1 -23        1.10        1.38     16.90 o
   1   1 -23      280.14      246.81     37.41 o
  -5   2 -23       91.07      110.22     23.33 o
  -2   2 -23       61.96       52.09     19.99 o
   1   2 -23        7.89       93.69     24.68 o
   1   3 -23       73.10       63.01     25.44 o
  -4   5 -23      128.60       -3.34     16.51 o
  -4   6 -23       92.71      143.69     33.04 o
  -2   7 -23        9.62       -4.82     15.79 o
  -3   8 -23       85.53       87.60     39.30 o
  -2   8 -23       50.38       83.52     23.23 o
  -2   9 -23       43.06       81.53     27.18 o
  -1   9 -23       27.11       -1.41     34.44 o
   0   9 -23      111.33       28.61     24.10 o
   1   9 -23       10.28       -9.70     20.32 o
  -2  10 -23        9.81       34.70     45.83 o
  -1  10 -23      105.25       97.46     39.71 o
   0  10 -23        7.39       19.42     31.45 o
  -2 -14 -22      145.56      137.37     29.27 o
  -3 -13 -22      272.54      319.89     46.33 o
  -2 -13 -22      123.56       57.33     30.39 o
  -1 -13 -22       45.85       52.65     27.16 o
  -4 -12 -22      259.49      198.47     54.76 o
  -3 -12 -22      127.71      115.43     32.35 o
   0 -12 -22      223.37      148.35     29.69 o
  -4 -11 -22      237.54      329.91     44.85 o
  -2 -11 -22       14.95       42.85     26.07 o
  -1 -11 -22       89.07       83.60     29.70 o
   0 -11 -22       25.67       28.14     19.49 o
  -5 -10 -22       60.91       69.30     30.72 o
  -4 -10 -22       15.65        9.92     19.66 o
  -3 -10 -22       35.15       13.51     21.81 o
  -2 -10 -22      202.31      176.07     33.17 o
  -1 -10 -22       70.98       78.84     25.56 o
   0 -10 -22       78.92       80.51     22.64 o
  -5  -9 -22        6.23       16.51     16.00 o
  -4  -9 -22       14.39       36.12     22.73 o
  -3  -9 -22      325.64      374.92     63.03 o
  -1  -9 -22       70.50       34.09     17.52 o
   0  -9 -22        0.93        9.16     35.68 o
  -5  -8 -22       39.67       69.81     22.79 o
  -3  -8 -22      225.52      232.83     36.68 o
  -2  -8 -22      141.28      116.16     25.04 o
  -1  -8 -22       11.59       25.17     17.06 o
   0  -8 -22       14.90       11.15     23.44 o
  -3  -7 -22      206.15      140.97     25.82 o
  -2  -7 -22       19.66       22.51     19.23 o
  -1  -7 -22       16.20       47.81     18.89 o
   0  -7 -22        0.28       19.01     21.41 o
   1  -7 -22       73.27       64.76     22.68 o
  -4  -6 -22      171.41      207.48     31.62 o
  -3  -6 -22       13.66       46.58     22.96 o
  -1  -6 -22      129.27      139.89     43.75 o
   0  -6 -22        2.09      -14.96     18.86 o
   1  -6 -22       73.64       76.90     19.77 o
  -5  -5 -22       70.76       67.70     20.44 o
  -4  -5 -22       17.79       27.01     14.07 o
  -3  -5 -22       73.24       42.58     16.88 o
  -2  -5 -22       32.70       31.36     16.57 o
  -1  -5 -22      126.46      192.96     35.99 o
   0  -5 -22        4.15       10.37     14.81 o
   1  -5 -22       18.51       40.16     17.63 o
  -6  -4 -22      213.43      222.03     29.21 o
  -5  -4 -22       43.11       24.77     14.94 o
  -2  -4 -22       54.08       63.08     15.38 o
  -1  -4 -22      284.11      191.66     28.60 o
   0  -4 -22       64.11       46.43     16.62 o
   1  -4 -22        8.05        8.80     17.81 o
  -6  -3 -22        7.01       49.11     16.44 o
  -5  -3 -22       17.50       21.86     14.46 o
  -4  -3 -22       73.88       63.05     18.37 o
  -3  -3 -22      333.38      337.13     30.89 o
  -1  -3 -22       16.73       36.86     14.15 o
   0  -3 -22        6.39       50.72     17.68 o
   1  -3 -22       58.16       27.64     15.94 o
  -6  -2 -22       57.30       34.03     18.57 o
  -4  -2 -22      140.73      199.19     25.82 o
  -3  -2 -22      409.94      418.36     38.48 o
  -2  -2 -22       27.61       40.71     14.84 o
  -1  -2 -22        3.61        9.78     15.88 o
   0  -2 -22      107.47      124.28     21.77 o
   1  -2 -22       33.50       58.98     18.86 o
  -4  -1 -22       79.58      113.00     21.19 o
  -2  -1 -22       14.06       42.39     18.19 o
  -1  -1 -22       59.30       31.74     17.45 o
   0  -1 -22      152.47      172.22     33.22 o
   1  -1 -22       96.77      102.65     22.28 o
  -2   0 -22       79.90       38.08     14.10 o
  -1   0 -22       32.55       24.57     16.05 o
   1   0 -22        6.16       28.63     20.27 o
  -3   1 -22       22.94       39.61     17.08 o
   0   1 -22       24.90       70.27     17.95 o
   1   1 -22       33.17       32.56     15.56 o
  -5   2 -22        9.52        8.82     13.19 o
  -3   2 -22       67.47       91.18     18.38 o
  -2   2 -22      123.00      125.74     23.70 o
  -1   2 -22       64.53       21.78     25.41 o
   0   2 -22      340.12      381.00     40.84 o
  -5   3 -22       35.07       35.70     15.65 o
  -3   3 -22       69.20       66.35     17.28 o
  -2   3 -22       15.27       17.57     17.11 o
   1   3 -22       80.38       77.63     18.74 o
   2   3 -22      353.32      397.40     42.81 o
  -5   4 -22       90.70      118.29     21.29 o
  -3   4 -22       20.21       33.11     16.77 o
  -2   4 -22       23.79       13.12     15.60 o
   1   4 -22       32.14       14.78     17.27 o
   2   4 -22        9.64       28.07     18.80 o
  -5   5 -22       34.68       37.54     17.93 o
  -2   5 -22       13.77       23.20     17.10 o
   1   5 -22       47.54       46.37     17.79 o
  -4   6 -22      159.62      175.19     32.95 o
  -3   6 -22       71.07       -3.58     19.52 o
  -2   6 -22       18.60       19.89     19.86 o
  -4   7 -22       91.52      115.88     34.63 o
  -3   7 -22      180.70      245.07     41.63 o
  -2   7 -22       24.24        9.98     15.65 o
   2   7 -22       19.08       45.56     21.13 o
  -4   8 -22      326.96      284.92     65.72 o
  -3   8 -22      194.76      159.09     33.40 o
  -2   8 -22        3.90        5.03     30.91 o
   2   8 -22       12.86       -4.72     17.99 o
  -3   9 -22        3.79       51.15     34.38 o
  -2   9 -22       23.84      -11.22     23.25 o
  -1   9 -22       16.05       25.83     18.84 o
   1   9 -22       73.17       28.57     26.19 o
   2   9 -22       13.68        9.36     22.23 o
  -3  10 -22      119.87      161.23     45.25 o
  -2  10 -22       56.41       67.97     30.05 o
  -1  10 -22       24.99       18.40     20.77 o
   1  10 -22       27.81       34.82     21.27 o
   2  10 -22       57.56       57.80     37.15 o
  -2  11 -22      123.62      170.96     52.19 o
  -1  11 -22      137.56      142.02     44.22 o
   0  11 -22       19.27       21.46     24.13 o
   1  11 -22      103.96       88.23     39.43 o
  -1  12 -22        1.32       43.86     38.06 o
   0  12 -22       25.57       30.46     34.29 o
  -3 -15 -21       51.54       43.60     24.47 o
  -2 -15 -21        3.13      -10.05     24.82 o
  -1 -15 -21       23.41       13.05     28.90 o
  -4 -14 -21      120.49      116.15     23.24 o
  -3 -14 -21       49.36       57.71     20.88 o
  -2 -14 -21       14.85        0.56     16.00 o
  -1 -14 -21       16.96       -4.46     29.43 o
   0 -14 -21      140.68      147.10     33.72 o
  -4 -13 -21       11.45       17.96     17.96 o
  -3 -13 -21       61.77       54.10     23.80 o
  -2 -13 -21       34.23       17.02     21.60 o
  -1 -13 -21      232.11      263.09     40.32 o
   0 -13 -21       42.25       41.39     32.61 o
  -5 -12 -21      101.94       94.72     22.45 o
  -4 -12 -21       57.26       30.73     20.73 o
  -3 -12 -21       20.76       45.19     21.99 o
  -1 -12 -21      143.71      118.68     30.50 o
   0 -12 -21       57.64       41.16     21.72 o
  -4 -11 -21        8.50        0.35     19.54 o
  -3 -11 -21      718.71      432.44     43.81 o
  -2 -11 -21      162.52      124.01     26.96 o
  -1 -11 -21       88.11      101.43     29.36 o
   0 -11 -21       27.31       26.63     22.30 o
  -4 -10 -21      238.30      302.33     47.20 o
  -3 -10 -21      701.44      499.67     64.57 o
  -2 -10 -21      112.00       76.04     21.82 o
  -1 -10 -21        3.63       17.78     17.83 o
   0 -10 -21        0.54        8.99     15.46 o
  -6  -9 -21        2.23       31.28     18.62 o
  -5  -9 -21       37.12       70.48     20.60 o
  -4  -9 -21      407.37      524.73     48.14 o
  -3  -9 -21      530.79      549.27     75.06 o
  -2  -9 -21       75.38      104.65     31.79 o
  -1  -9 -21       29.55       51.63     26.44 o
   0  -9 -21       43.97       34.14     18.94 o
   1  -9 -21       49.88       43.54     20.62 o
  -6  -8 -21       28.86       48.03     18.86 o
  -5  -8 -21       68.64       85.84     22.98 o
  -3  -8 -21       35.10       46.20     20.21 o
  -2  -8 -21        1.65        6.89     15.54 o
  -1  -8 -21        7.11        1.62     14.77 o
   0  -8 -21       39.77       19.21     17.52 o
   1  -8 -21       74.26       69.42     27.61 o
  -5  -7 -21      119.94      100.83     24.09 o
  -4  -7 -21        5.84        6.68     17.15 o
  -3  -7 -21        1.42       -6.12     13.07 o
  -2  -7 -21      117.26      103.73     23.37 o
  -1  -7 -21       13.35       26.47     17.44 o
   0  -7 -21       16.20        3.30     16.33 o
   1  -7 -21       15.90       36.61     17.18 o
  -4  -6 -21        5.71       24.37     15.49 o
  -3  -6 -21      198.53      223.26     35.17 o
  -2  -6 -21       62.12       55.00     22.61 o
  -1  -6 -21       16.20       12.05     14.28 o
   0  -6 -21       19.91       50.89     17.92 o
   1  -6 -21       13.55       11.88     15.03 o
  -6  -5 -21       38.59       22.50     19.55 o
  -5  -5 -21        2.15       22.09     12.11 o
  -4  -5 -21       63.00       36.08     16.27 o
  -3  -5 -21      299.19      292.80     51.29 o
  -2  -5 -21       95.45      114.54     22.40 o
  -1  -5 -21       15.82        9.19     13.45 o
   0  -5 -21       51.47       67.60     18.96 o
   1  -5 -21      103.39      103.68     19.16 o
  -6  -4 -21       36.76       60.77     19.36 o
  -5  -4 -21       78.99       60.57     17.29 o
  -4  -4 -21       37.62       64.76     51.30 o
  -3  -4 -21      145.07      124.71     19.15 o
  -2  -4 -21       22.57        4.29     14.51 o
  -1  -4 -21       21.85       17.71     15.33 o
   0  -4 -21      251.10      377.62     40.38 o
   1  -4 -21      170.00      158.18     25.97 o
  -6  -3 -21      178.07      206.53     24.08 o
  -4  -3 -21       23.50       39.78     48.75 o
  -3  -3 -21       19.28       -2.03     13.93 o
  -2  -3 -21       22.17       -5.87     19.76 o
   0  -3 -21      191.54      186.84     34.42 o
   1  -3 -21      323.89      275.37     25.44 o
  -4  -2 -21       16.56       14.64     12.86 o
  -2  -2 -21      104.14      129.54     25.13 o
   0  -2 -21      143.93       92.88     23.60 o
   1  -2 -21       25.73       22.43     25.99 o
  -5  -1 -21       26.55       33.51     27.39 o
  -3  -1 -21       69.90       72.74     20.96 o
  -1  -1 -21      193.84      192.94     23.95 o
   0  -1 -21       41.00       83.88     22.00 o
   1  -1 -21        1.60       -7.43     12.14 o
  -5   0 -21       30.54       26.96     10.75 o
  -4   0 -21       62.03       82.24     19.67 o
  -3   0 -21       76.06      130.00     25.70 o
  -2   0 -21       88.08      107.80     19.92 o
  -1   0 -21       55.73       54.38     19.56 o
   0   0 -21      138.40      107.34     23.53 o
   1   0 -21       68.28       34.22     16.10 o
   2   0 -21        6.80        5.28     13.60 o
  -6   1 -21       56.90       56.75     16.69 o
  -5   1 -21       47.12       53.42     16.99 o
  -4   1 -21      141.36      152.72     21.84 o
  -3   1 -21       68.41       69.35     15.27 o
  -2   1 -21       52.75       45.94     19.63 o
   1   1 -21       34.96       60.05     18.46 o
   2   1 -21        0.47        8.86     13.79 o
  -6   2 -21       20.65       24.35     14.69 o
  -4   2 -21       75.20       68.44     16.15 o
  -1   2 -21      339.13      340.27     38.08 o
   0   2 -21      628.24      651.40     53.88 o
   1   2 -21       85.03      108.91     24.13 o
   2   2 -21       53.50       31.35     15.46 o
  -6   3 -21      140.50      218.85     34.62 o
  -1   3 -21      857.97     1290.72     99.27 o
   0   3 -21      812.39      944.73     79.03 o
   2   3 -21       30.85       10.12     13.79 o
  -1   4 -21      945.91      862.78     70.87 o
   0   4 -21       35.06      138.75     26.55 o
   1   4 -21      154.59      146.13     23.46 o
   2   4 -21       48.75       65.17     21.06 o
  -5   5 -21       44.02       27.18     15.87 o
   1   5 -21      227.54      246.53     37.39 o
  -5   6 -21        9.30       37.53     25.60 o
   1   6 -21      373.19      395.87     70.08 o
  -5   7 -21       24.00       49.50     27.32 o
  -4   7 -21      236.95       96.15     36.79 o
  -4   8 -21        5.34       58.61     30.53 o
  -3   8 -21      101.49      112.79     27.01 o
  -2   8 -21        1.61       -3.29     15.35 o
   2   8 -21        3.22       23.53     19.14 o
  -4   9 -21      149.07      149.37     47.99 o
  -3   9 -21       33.71       24.50     23.44 o
  -2   9 -21       18.27      -23.41     26.64 o
   1   9 -21       46.56       10.63     19.28 o
   2   9 -21       12.25       16.21     28.59 o
  -4  10 -21       13.76       32.28     26.81 o
  -3  10 -21       97.67       55.60     32.47 o
  -2  10 -21       13.20       16.57     32.52 o
  -1  10 -21       22.50      -12.89     32.37 o
   0  10 -21      138.02       61.17     25.84 o
   1  10 -21       15.56       13.18     24.54 o
   2  10 -21       52.16       67.23     33.01 o
  -3  11 -21       28.90       12.79     29.70 o
  -2  11 -21       14.22      -26.70     28.27 o
  -1  11 -21       87.82       65.61     22.37 o
   0  11 -21        2.03      -11.35     27.11 o
   1  11 -21       17.75       54.75     28.64 o
   2  11 -21       44.00       15.23     32.00 o
  -3  12 -21        2.65        0.33     33.10 o
  -2  12 -21      117.97      195.09     55.65 o
  -1  12 -21       47.37       29.93     28.54 o
   0  12 -21        6.14        5.01     35.68 o
   1  12 -21      134.12      150.63     36.79 o
   2  12 -21       40.77       53.66     28.94 o
  -2  13 -21       51.59       74.11     33.16 o
  -1  13 -21      147.80      135.41     31.92 o
   0  13 -21       60.63       50.50     30.90 o
   1  13 -21       31.31       35.91     34.39 o
  -1  14 -21      157.77      125.23     44.23 o
   0  14 -21        1.97       19.38     25.51 o
  -4 -16 -20       28.29       17.34     28.41 o
  -3 -16 -20       37.22       19.01     20.53 o
  -2 -16 -20       24.11        4.57     22.16 o
  -1 -16 -20      113.06       -9.58     24.99 o
  -4 -15 -20        3.27       11.94     18.99 o
  -3 -15 -20       34.26       31.09     21.02 o
  -2 -15 -20       21.75        3.90     25.26 o
  -1 -15 -20      438.16      550.35     53.38 o
   0 -15 -20       68.28       41.59     28.76 o
  -5 -14 -20      110.31      144.55     31.47 o
  -4 -14 -20       39.31       24.89     18.73 o
  -3 -14 -20       13.92       27.58     23.52 o
  -2 -14 -20       22.93       94.98     34.42 o
  -1 -14 -20      171.39      124.79     35.97 o
   0 -14 -20       60.67       69.01     20.37 o
  -5 -13 -20       22.67       62.52     25.00 o
  -4 -13 -20       12.67       27.25     18.82 o
  -3 -13 -20      538.71      628.34     73.45 o
  -2 -13 -20       86.06      117.79     34.89 o
  -1 -13 -20       38.07       53.39     19.01 o
   0 -13 -20       25.52      -19.02     18.84 o
  -5 -12 -20       12.59        6.06     17.47 o
  -4 -12 -20      197.32      228.12     37.08 o
  -3 -12 -20      568.53      571.72     75.06 o
  -2 -12 -20       71.20       37.18     17.81 o
  -1 -12 -20       16.05       14.04     16.32 o
   0 -12 -20       53.33       54.99     23.71 o
  -5 -11 -20       58.66       88.25     21.97 o
  -4 -11 -20      279.75      196.42     35.85 o
  -3 -11 -20      232.18      189.51     31.17 o
  -2 -11 -20       36.51       19.56     15.37 o
  -1 -11 -20        5.30       -9.63     13.81 o
   0 -11 -20      228.68      184.75     26.87 o
  -4 -10 -20      196.19      154.28     26.07 o
  -3 -10 -20       25.97       45.34     34.20 o
  -2 -10 -20       17.47       46.28     19.50 o
  -1 -10 -20        6.36        7.11     14.87 o
   0 -10 -20       57.77       13.90     16.41 o
   1 -10 -20       96.93       52.46     20.48 o
  -6  -9 -20      153.39      142.50     24.11 o
  -4  -9 -20       42.70       38.70     15.48 o
  -3  -9 -20       22.87       36.05     18.19 o
  -2  -9 -20      311.05      323.70     40.71 o
  -1  -9 -20       14.63        4.94     20.82 o
   0  -9 -20       29.33       47.17     18.15 o
   1  -9 -20       11.23       33.27     14.99 o
  -6  -8 -20      153.66      153.71     27.81 o
  -5  -8 -20       45.22       61.32     17.85 o
  -4  -8 -20        1.85        9.46     15.77 o
  -3  -8 -20      262.22      194.66     19.71 o
  -2  -8 -20      186.10      283.38     38.22 o
  -1  -8 -20       12.00       27.74     15.98 o
   0  -8 -20        2.33        9.26     13.44 o
   1  -8 -20       28.73       44.75     17.38 o
  -6  -7 -20       52.03       34.76     21.26 o
  -5  -7 -20       11.36        3.51     15.52 o
  -4  -7 -20      113.70       93.88     15.67 o
  -3  -7 -20      408.27      320.82     39.01 o
  -2  -7 -20      115.70       68.87     18.00 o
  -1  -7 -20       38.07       45.19     22.67 o
   0  -7 -20       25.75        9.88     15.52 o
   1  -7 -20       12.44       27.94     21.42 o
  -4  -6 -20      147.46      185.96     29.20 o
  -3  -6 -20      213.70      210.49     22.77 o
  -2  -6 -20       24.31       88.82     16.08 o
  -1  -6 -20       21.98       11.58     12.59 o
   0  -6 -20      163.70      157.40     21.90 o
   1  -6 -20       26.73       42.99     17.22 o
  -5  -5 -20      122.68      136.91     19.14 o
  -4  -5 -20       84.74       59.15     18.20 o
  -3  -5 -20       48.10       45.41     14.51 o
  -2  -5 -20       59.76       57.47     16.94 o
  -1  -5 -20      159.43      218.46     31.55 o
   0  -5 -20      375.75      387.22     55.14 o
   1  -5 -20       16.75       51.75     22.69 o
  -6  -4 -20      434.57      596.49     61.89 o
  -5  -4 -20       51.07       43.15     12.48 o
  -4  -4 -20       15.05        3.01     10.50 o
  -3  -4 -20        3.65        3.72     22.24 o
  -2  -4 -20      260.31      250.83     35.84 o
  -1  -4 -20      211.75      270.86     31.02 o
   0  -4 -20       56.80       51.52     19.24 o
   1  -4 -20       28.78       20.50     20.48 o
  -6  -3 -20      309.07      350.32     38.02 o
  -4  -3 -20        2.81        9.30     10.31 o
  -3  -3 -20       57.63       59.72     17.19 o
  -2  -3 -20      542.07      711.66     95.80 o
  -1  -3 -20      138.38      121.28     23.68 o
   0  -3 -20       64.58       55.69     15.31 o
   1  -3 -20       33.70       61.90     14.84 o
  -5  -2 -20       12.73       20.84     10.99 o
  -3  -2 -20       89.89       55.76     16.60 o
  -2  -2 -20      564.46      424.77     53.90 o
  -1  -2 -20       21.49       31.43     14.29 o
   0  -2 -20      201.20      162.94     22.41 o
   1  -2 -20       68.43       72.31     20.06 o
   2  -2 -20       46.50       21.53     16.93 o
  -5  -1 -20       66.51       73.60     14.78 o
  -4  -1 -20      140.19      115.50     18.28 o
  -3  -1 -20      178.23      234.56     26.55 o
  -2  -1 -20       17.03       89.71     18.49 o
  -1  -1 -20       45.91       44.76     17.97 o
   0  -1 -20      476.92      360.94     33.54 o
   1  -1 -20      111.70      102.15     20.18 o
   2  -1 -20       18.07        3.86     13.28 o
  -6   0 -20      170.65      196.66     31.65 o
  -5   0 -20      236.96      241.53     33.05 o
  -4   0 -20       73.78       58.93     15.07 o
  -2   0 -20       16.71        1.88     11.00 o
  -1   0 -20      101.58       90.04     19.60 o
   0   0 -20      893.99      628.61     51.81 o
   1   0 -20      191.37      196.02     21.74 o
   2   0 -20       16.73        3.62     13.45 o
  -6   1 -20      498.03      585.64     62.95 o
  -3   1 -20       11.78       10.78     13.52 o
  -2   1 -20       81.53       74.76     18.08 o
  -1   1 -20      271.35      340.10     29.33 o
   0   1 -20     1274.39     1214.76     83.27 o
   1   1 -20       39.19       35.61     16.32 o
   2   1 -20       20.22        2.13     14.62 o
  -6   2 -20      208.70      258.73     47.87 o
  -3   2 -20        6.96       -0.54     13.10 o
  -2   2 -20      224.94      289.76     32.67 o
   1   2 -20      167.80      219.74     33.98 o
   2   2 -20       87.70       70.15     23.45 o
  -6   3 -20        6.63       57.96     23.47 o
  -5   3 -20      141.12      176.67     24.66 o
  -4   3 -20       64.60       54.39     24.97 o
  -3   3 -20        1.05       -6.37     12.71 o
  -2   3 -20      244.87      211.71     30.45 o
  -1   3 -20       54.81      100.59     22.32 o
   0   3 -20        3.05       23.06     19.76 o
  -6   4 -20       33.63       17.64     20.69 o
  -5   4 -20      155.78      241.39     38.54 o
  -4   4 -20      236.79      281.39     32.77 o
  -1   4 -20      146.32      162.46     31.41 o
   0   4 -20        0.50        0.69     14.21 o
   2   4 -20      124.42       80.36     19.11 o
  -6   5 -20        0.55        6.40     18.57 o
  -5   5 -20      427.91      664.70    111.09 o
  -4   5 -20       94.53       94.00     21.56 o
  -1   5 -20       94.39       90.32     21.93 o
   0   5 -20       19.69       31.84     14.68 o
   1   5 -20     1008.92     1036.87     96.06 o
   2   5 -20        5.97       26.79     15.01 o
  -5   6 -20      170.52      216.92     32.58 o
  -4   6 -20        6.58        6.02     12.97 o
   1   6 -20       52.96      105.72     27.13 o
  -5   7 -20        0.17        7.20     23.78 o
  -4   7 -20      114.67       87.45     31.01 o
  -5   8 -20       70.91       64.74     33.25 o
  -4   8 -20       47.61      101.63     25.61 o
  -3   8 -20      400.40      316.17     67.35 o
  -5   9 -20        7.80       24.04     40.20 o
  -4   9 -20      337.93      364.43     64.14 o
  -3   9 -20       67.11       57.39     28.56 o
  -2   9 -20        6.43       -5.32     15.93 o
  -4  10 -20      142.15      158.59     31.34 o
  -3  10 -20        0.85       28.36     25.83 o
  -2  10 -20       55.00       65.29     31.85 o
  -1  10 -20       50.96        7.44     21.78 o
   1  10 -20       25.65       -9.41     25.23 o
   2  10 -20        6.52       -4.03     16.48 o
  -4  11 -20       17.73       25.62     36.49 o
  -3  11 -20      138.03      155.50     34.72 o
  -2  11 -20       37.71       41.53     30.47 o
  -1  11 -20       84.72       56.55     32.80 o
   1  11 -20       36.71       25.02     19.60 o
   2  11 -20       17.46       61.25     27.93 o
  -3  12 -20       27.94        5.57     32.85 o
  -2  12 -20      141.75      140.66     28.39 o
  -1  12 -20      122.39      179.16     38.22 o
   0  12 -20       21.54       54.91     28.53 o
   1  12 -20       89.01       66.72     35.00 o
   2  12 -20       42.70       37.50     31.07 o
  -3  13 -20      177.37      162.50     36.47 o
  -2  13 -20      102.45       93.86     36.92 o
  -1  13 -20       21.37       77.20     31.22 o
   0  13 -20        1.62      -39.22     34.67 o
   1  13 -20       26.29       57.11     33.14 o
   2  13 -20      129.32      137.91     37.20 o
  -2  14 -20        3.05       18.90     23.75 o
  -1  14 -20       57.56      132.95     32.45 o
   0  14 -20        6.95       20.23     31.27 o
   1  14 -20      165.21      191.83     34.80 o
  -1  15 -20        2.73       10.67     33.35 o
   0  15 -20       52.30       36.93     31.03 o
   1  15 -20      199.49      235.05     47.38 o
  -2 -18 -19       10.73       10.69     31.07 o
  -4 -17 -19        5.18       32.81     30.09 o
  -3 -17 -19        1.16       -0.04     25.44 o
  -2 -17 -19       77.38       40.30     32.58 o
  -1 -17 -19      417.36      429.98     51.99 o
  -4 -16 -19       10.04       -2.68     19.70 o
  -3 -16 -19       30.01       45.61     27.58 o
  -2 -16 -19       97.05      118.62     28.68 o
  -1 -16 -19      334.28      286.60     46.39 o
   0 -16 -19       13.11      -21.69     20.90 o
  -5 -15 -19       29.32       66.04     19.97 o
  -4 -15 -19       21.43        5.70     20.48 o
  -3 -15 -19      137.66      162.87     33.70 o
  -2 -15 -19      119.45       41.81     27.38 o
  -1 -15 -19      215.53      254.06     37.03 o
   0 -15 -19        9.42       44.25     29.19 o
  -5 -14 -19       16.74       26.89     26.55 o
  -4 -14 -19       64.30       57.19     17.81 o
  -3 -14 -19      273.39      304.12     46.63 o
  -2 -14 -19      142.48       90.20     21.35 o
  -1 -14 -19       11.43       55.60     20.23 o
   0 -14 -19       16.93       45.28     25.30 o
  -6 -13 -19       35.13       23.48     26.97 o
  -5 -13 -19      107.91       51.67     17.49 o
  -4 -13 -19       79.06       69.00     20.16 o
  -3 -13 -19       75.06       66.11     19.16 o
  -2 -13 -19       31.32       41.40     16.38 o
  -1 -13 -19       92.47       45.14     18.01 o
   0 -13 -19      805.79      823.58     60.40 o
  -6 -12 -19      213.80      346.39     45.85 o
  -4 -12 -19       36.39       51.05     18.31 o
  -3 -12 -19       83.02      100.73     24.48 o
  -2 -12 -19        4.47       10.58     17.21 o
  -1 -12 -19       16.95       18.29     15.21 o
   0 -12 -19      390.99      156.31     32.05 o
   1 -12 -19       25.76       42.73     20.81 o
  -6 -11 -19      357.75      348.45     69.17 o
  -5 -11 -19       32.68       54.97     16.73 o
  -4 -11 -19       51.60       34.32     16.06 o
  -3 -11 -19        5.47       11.29     17.44 o
  -2 -11 -19      499.22      744.58     69.40 o
  -1 -11 -19       57.61       47.92     22.66 o
   0 -11 -19      303.89      184.93     33.56 o
   1 -11 -19       10.29       18.67     15.64 o
  -6 -10 -19      241.58      212.98     29.95 o
  -3 -10 -19      159.00      119.90     25.62 o
  -2 -10 -19      602.87      722.23     81.15 o
  -1 -10 -19       21.30       33.24     17.78 o
   0 -10 -19       10.89      100.84     31.02 o
   1 -10 -19       11.82        1.81     16.71 o
  -5  -9 -19       42.15       26.05     16.95 o
  -4  -9 -19      290.22      271.05     40.54 o
  -3  -9 -19      230.93      206.28     30.59 o
  -2  -9 -19      241.59      155.69     23.72 o
  -1  -9 -19        3.37       29.14     22.18 o
   0  -9 -19       49.80       41.42     20.29 o
   1  -9 -19        4.71       -7.32     12.14 o
  -7  -8 -19       31.60       15.33     15.84 o
  -5  -8 -19      547.41      435.32     67.21 o
  -4  -8 -19      420.75      478.57     56.10 o
  -3  -8 -19      114.40       97.47     21.76 o
  -2  -8 -19       26.16       30.96     15.62 o
  -1  -8 -19       18.50       18.33     14.77 o
   0  -8 -19        4.81        6.38     18.51 o
   1  -8 -19       17.06       33.77     15.40 o
  -7  -7 -19        1.25       21.15     12.87 o
  -6  -7 -19       45.77       58.20     16.05 o
  -5  -7 -19     1321.61     1781.87    124.13 o
  -4  -7 -19       92.04       90.43     19.83 o
  -3  -7 -19       16.60       18.87     13.51 o
  -2  -7 -19       33.23       13.64     14.87 o
  -1  -7 -19      149.52      188.50     27.19 o
   0  -7 -19       83.97       81.97     19.95 o
   1  -7 -19       19.74       54.04     19.80 o
  -6  -6 -19       28.44       53.74     16.34 o
  -5  -6 -19      709.53      666.63     60.08 o
  -4  -6 -19       49.90       44.90     14.47 o
  -3  -6 -19       23.78       12.68     12.03 o
  -1  -6 -19      130.07      125.11     25.34 o
   0  -6 -19      152.51      186.72     25.72 o
   1  -6 -19       41.72       38.73     12.18 o
  -5  -5 -19        7.52       38.05     14.97 o
  -4  -5 -19       27.72       -0.43     13.37 o
  -3  -5 -19      330.58      301.34     35.28 o
  -1  -5 -19       66.69       72.54     15.87 o
   0  -5 -19       15.58       15.66     14.55 o
   1  -5 -19       22.19       12.40     13.54 o
   2  -5 -19      130.10      125.55     23.19 o
  -5  -4 -19        5.26        4.61     10.39 o
  -4  -4 -19      228.00      238.98     28.98 o
  -3  -4 -19      610.90      700.90     66.55 o
  -2  -4 -19      257.87      240.29     32.43 o
  -1  -4 -19       37.87       22.75     12.30 o
   0  -4 -19        0.14        1.34     10.86 o
   1  -4 -19      192.20      237.74     31.09 o
   2  -4 -19       72.82       97.02     26.33 o
  -7  -3 -19       21.18       16.00     13.12 o
  -6  -3 -19       40.73       27.21     11.29 o
  -5  -3 -19        3.73       -4.77     11.49 o
  -4  -3 -19      563.42      601.53     59.17 o
  -3  -3 -19      346.34      230.44     28.00 o
  -2  -3 -19        7.64       15.80     15.81 o
  -1  -3 -19       31.68       40.11     15.67 o
   0  -3 -19       62.27       62.46     19.68 o
   1  -3 -19      231.28      248.47     38.73 o
   2  -3 -19       74.20       82.56     18.18 o
  -7  -2 -19       16.72       29.16     19.33 o
  -6  -2 -19      100.95       75.52     18.68 o
  -5  -2 -19       16.92        2.91     10.31 o
  -4  -2 -19      397.55      329.55     33.73 o
  -3  -2 -19       46.23       44.82     16.32 o
  -2  -2 -19      106.90       99.41     17.99 o
  -1  -2 -19      193.21      142.81     19.15 o
   0  -2 -19      257.46      216.03     24.88 o
   1  -2 -19      142.94      139.96     25.01 o
   2  -2 -19       14.91       31.88     15.72 o
  -7  -1 -19       70.38      126.22     25.70 o
  -5  -1 -19        9.95       19.69     12.10 o
  -4  -1 -19       24.71       62.42     15.52 o
  -3  -1 -19       33.12       20.61     10.79 o
  -2  -1 -19       99.65       69.56     14.29 o
  -1  -1 -19      385.19      287.01     35.72 o
   0  -1 -19       27.61       18.67     21.71 o
   1  -1 -19       33.65       34.46     12.98 o
   2  -1 -19       28.37       19.32     12.01 o
  -7   0 -19      163.56      134.60     31.17 o
  -6   0 -19      214.94      180.70     24.50 o
  -4   0 -19        8.76       -1.39     11.02 o
  -3   0 -19       83.80       79.61     14.71 o
  -2   0 -19      224.33      208.50     22.38 o
  -1   0 -19       87.14       66.02     19.80 o
   0   0 -19       96.17       53.00     14.61 o
   1   0 -19       33.73       28.59     13.23 o
   2   0 -19      105.30       97.54     16.09 o
  -7   1 -19       81.18       97.34     21.02 o
  -6   1 -19        1.83        8.56     12.80 o
  -5   1 -19      117.13       82.49     16.74 o
  -4   1 -19       15.06       11.11     11.02 o
  -3   1 -19      204.97      267.82     30.54 o
  -2   1 -19      299.42      295.20     29.00 o
  -1   1 -19       40.32       55.30     14.41 o
   0   1 -19      106.83       76.64     19.07 o
   1   1 -19      108.86       55.50     12.78 o
   2   1 -19      114.00      133.73     20.31 o
  -6   2 -19       76.49        1.52     17.04 o
  -5   2 -19      127.36      190.28     22.84 o
  -4   2 -19       17.63       12.87     11.54 o
  -1   2 -19      161.26      123.44     22.12 o
   0   2 -19      367.11      309.70     31.80 o
   1   2 -19      213.56      164.72     37.72 o
   2   2 -19      102.24       63.81     18.08 o
  -6   3 -19       39.37       52.11     20.42 o
  -5   3 -19      371.18      454.16     52.90 o
  -3   3 -19       40.55       40.90     15.18 o
  -2   3 -19       69.08       85.57     19.91 o
   1   3 -19      181.59      124.88     17.87 o
   2   3 -19       23.93       26.78     16.04 o
  -6   4 -19      150.04      167.44     30.09 o
  -2   4 -19      108.57       99.67     23.55 o
  -1   4 -19      901.52      760.13     88.88 o
   0   4 -19      275.54      347.26     31.59 o
   2   4 -19       96.43       66.04     20.51 o
  -6   5 -19       25.67       53.50     21.34 o
  -5   5 -19       17.80       31.30     17.84 o
  -1   5 -19      698.15      689.25     60.21 o
   0   5 -19        0.60       28.79     13.40 o
   1   5 -19      137.80      164.62     34.51 o
   2   5 -19      179.24      147.34     22.69 o
  -6   6 -19        2.39        1.94     17.20 o
  -5   6 -19      201.52      255.96     43.05 o
  -4   6 -19       13.12       27.72     13.94 o
  -1   6 -19        7.60       72.74     20.25 o
   1   6 -19       91.89       78.57     24.43 o
   2   6 -19      313.89      350.55     55.42 o
  -6   7 -19        9.15       17.90     21.11 o
  -5   7 -19       85.58       73.39     24.64 o
  -4   7 -19      120.78      176.35     32.85 o
  -5   8 -19      274.66      361.42     57.64 o
  -4   8 -19       18.50       66.74     21.86 o
  -5   9 -19       51.45       60.97     27.38 o
  -4   9 -19        0.95       -6.28     18.89 o
  -2   9 -19       55.31       46.42     22.70 o
   2   9 -19        0.75       11.12     16.62 o
  -5  10 -19        7.15      -24.46     35.33 o
  -4  10 -19      245.33      265.30     55.75 o
  -3  10 -19       70.77       33.69     30.64 o
  -2  10 -19      137.09      215.14     34.58 o
  -1  10 -19       57.35        9.93     20.70 o
   2  10 -19        1.07       -3.30     23.58 o
  -4  11 -19       37.54      -13.97     26.27 o
  -3  11 -19      269.56      362.02     44.87 o
  -2  11 -19       85.35       63.44     29.73 o
  -1  11 -19        9.63        6.42     19.35 o
   0  11 -19      129.11       30.65     24.18 o
   1  11 -19       36.04       47.56     24.06 o
   2  11 -19       18.80       -0.12     20.39 o
  -4  12 -19      193.13      133.45     45.21 o
  -3  12 -19       41.70      117.88     33.76 o
  -2  12 -19       37.43       82.09     21.92 o
  -1  12 -19       64.25       60.76     31.07 o
   0  12 -19       21.26       13.78     18.07 o
   1  12 -19      119.13      113.26     23.76 o
   2  12 -19       17.23       26.06     25.81 o
  -4  13 -19       35.23       64.69     30.53 o
  -3  13 -19       18.72       -1.66     27.02 o
  -1  13 -19        6.03       29.70     38.90 o
   0  13 -19       47.82       52.78     28.20 o
   1  13 -19      133.03      118.03     38.80 o
   2  13 -19       28.50       14.51     32.62 o
  -3  14 -19       69.17       89.63     33.25 o
  -2  14 -19      117.81      109.33     35.07 o
  -1  14 -19       61.03       72.75     20.07 o
   0  14 -19       16.95      -21.59     30.57 o
   1  14 -19        4.94       15.30     31.23 o
   2  14 -19      128.70      113.93     42.75 o
  -2  15 -19      285.24      306.54     64.06 o
  -1  15 -19       12.73       -5.92     47.15 o
   0  15 -19        9.52       26.70     24.29 o
   1  15 -19       63.34       63.12     35.73 o
   2  15 -19       49.34       58.11     32.71 o
  -1  16 -19       24.21       29.07     21.91 o
   0  16 -19        4.23        7.69     30.27 o
   1  16 -19        1.01       10.09     33.92 o
  -2 -19 -18      280.25      171.71     37.78 o
  -4 -18 -18        5.66        7.45     15.27 o
  -3 -18 -18       28.54       10.94     24.41 o
  -2 -18 -18      368.63      466.68     53.65 o
  -1 -18 -18       85.72       70.81     33.93 o
  -5 -17 -18       45.74       17.22     27.67 o
  -4 -17 -18        5.96      -32.89     24.52 o
  -3 -17 -18       41.69       86.79     22.84 o
  -2 -17 -18      237.60      230.18     39.46 o
  -1 -17 -18        7.25       15.76     17.54 o
   0 -17 -18       38.46       63.54     31.19 o
  -5 -16 -18       14.02       37.09     29.46 o
  -4 -16 -18      100.74      156.47     28.82 o
  -3 -16 -18       39.06       32.01     24.86 o
  -2 -16 -18      199.93      323.56     40.71 o
  -1 -16 -18       50.28       47.95     36.44 o
   0 -16 -18       15.00        1.07     28.19 o
  -5 -15 -18      143.04      184.57     35.91 o
  -4 -15 -18       64.29       88.51     28.50 o
  -3 -15 -18       10.68       40.02     27.11 o
  -2 -15 -18       14.12       56.62     23.69 o
  -1 -15 -18      214.25      143.44     30.72 o
   0 -15 -18      435.25      497.64     57.59 o
  -6 -14 -18      208.46      250.80     35.76 o
  -5 -14 -18      144.84      130.52     31.71 o
  -4 -14 -18       37.68       59.51     23.31 o
  -3 -14 -18       70.14       64.16     26.34 o
  -2 -14 -18       87.82       74.49     26.55 o
  -1 -14 -18       55.06       46.88     19.73 o
   0 -14 -18      965.87     1071.55     82.87 o
  -6 -13 -18      297.02      334.04     47.60 o
  -5 -13 -18       56.88       68.78     19.79 o
  -4 -13 -18       15.51       24.75     15.98 o
  -3 -13 -18       15.81       23.00     14.67 o
  -2 -13 -18      447.83      217.45     28.99 o
  -1 -13 -18       53.57       16.18     16.25 o
   0 -13 -18      628.90      829.86     71.73 o
   1 -13 -18        8.95       42.88     21.24 o
  -6 -12 -18       51.66       71.24     27.51 o
  -5 -12 -18        9.88       15.63     15.10 o
  -3 -12 -18      180.80      123.80     21.78 o
  -2 -12 -18      462.86      428.94     53.28 o
  -1 -12 -18      331.93      352.55     56.99 o
   0 -12 -18        1.94       58.65     27.51 o
   1 -12 -18       78.98       51.83     23.92 o
  -6 -11 -18       15.90       -4.17     12.79 o
  -4 -11 -18      188.54      230.52     32.93 o
  -3 -11 -18      112.62       98.70     18.44 o
  -2 -11 -18       49.40       28.66     16.72 o
  -1 -11 -18        2.39       14.08     16.72 o
   0 -11 -18      197.65      189.05     35.21 o
   1 -11 -18       17.77       -0.56     13.22 o
  -6 -10 -18       27.76       32.35     14.06 o
  -5 -10 -18      112.49      134.26     28.39 o
  -4 -10 -18      298.64      400.15     54.78 o
  -3 -10 -18        5.51        9.24     19.23 o
  -2 -10 -18       49.38       54.99     16.95 o
  -1 -10 -18      161.06      179.49     24.23 o
   0 -10 -18        0.87       34.82     22.70 o
   1 -10 -18       59.42       45.64     21.51 o
  -7  -9 -18        9.73       14.36     13.36 o
  -6  -9 -18      140.15      186.43     27.87 o
  -5  -9 -18      472.13      575.51     44.27 o
  -4  -9 -18       84.68      102.39     24.62 o
  -3  -9 -18       23.55       41.52     16.15 o
  -2  -9 -18      103.33       53.70     16.09 o
  -1  -9 -18      257.27      271.11     33.19 o
   0  -9 -18      104.13      128.94     27.04 o
   1  -9 -18       22.78       19.92     12.80 o
  -6  -8 -18      269.91      294.56     41.30 o
  -5  -8 -18      139.72      126.09     22.98 o
  -4  -8 -18       20.05       19.24     12.19 o
  -3  -8 -18       28.65       16.22     11.52 o
  -2  -8 -18      330.92      315.64     44.31 o
  -1  -8 -18      559.13      638.61     93.01 o
   0  -8 -18      318.56      391.46     41.68 o
   1  -8 -18        0.70       -0.60     12.05 o
  -5  -7 -18       40.45       24.30     13.26 o
  -4  -7 -18       25.62       21.53     12.23 o
  -3  -7 -18      196.30      226.37     32.68 o
  -2  -7 -18      627.64      608.06     71.55 o
  -1  -7 -18      350.41      348.39     35.36 o
   0  -7 -18       76.25      106.53     27.81 o
   1  -7 -18       23.12       26.80     16.84 o
  -7  -6 -18       97.98       83.71     22.17 o
  -6  -6 -18        5.80       24.97     16.17 o
  -5  -6 -18       43.41       85.01     20.10 o
  -4  -6 -18      301.72      346.35     44.35 o
  -3  -6 -18      794.61     1000.34     89.44 o
  -2  -6 -18      536.58      453.26     49.57 o
  -1  -6 -18        6.95       26.71     13.20 o
   0  -6 -18        3.05        5.32     11.03 o
   1  -6 -18      201.06      207.21     30.08 o
   2  -6 -18      177.28      209.25     29.23 o
  -7  -5 -18       28.37       34.25     16.52 o
  -6  -5 -18       49.53       57.11     13.98 o
  -4  -5 -18     1136.73     1099.66    109.74 o
  -3  -5 -18      429.84      443.02     41.29 o
  -2  -5 -18       13.95       46.63     20.52 o
  -1  -5 -18       29.18       14.01     12.06 o
   0  -5 -18      115.50      127.87     22.96 o
   1  -5 -18       97.89       94.66     20.96 o
   2  -5 -18      119.79      127.34     22.78 o
  -5  -4 -18      312.76      388.02     39.47 o
  -4  -4 -18      547.12      604.43     48.28 o
  -3  -4 -18        1.54       25.34     11.04 o
  -2  -4 -18       12.19       14.61     11.67 o
  -1  -4 -18      123.68      168.96     28.51 o
   0  -4 -18      115.66      175.11     28.50 o
   1  -4 -18       57.32       59.47     16.91 o
   2  -4 -18       41.11       35.90     16.95 o
  -6  -3 -18      490.94      528.07     35.55 o
  -5  -3 -18      266.18      178.01     20.79 o
  -4  -3 -18       45.94       45.56     15.31 o
  -2  -3 -18       76.24       76.67     18.33 o
  -1  -3 -18      591.92      698.69     67.89 o
   0  -3 -18       73.69      108.81     16.44 o
   1  -3 -18       18.11       43.57     15.85 o
   2  -3 -18       38.35       54.15     16.41 o
  -7  -2 -18      230.15      225.42     31.75 o
  -6  -2 -18      289.38      349.62     35.28 o
  -5  -2 -18      159.45      115.31     18.22 o
  -4  -2 -18      164.12      166.67     19.48 o
  -3  -2 -18        7.51       27.51     12.92 o
  -2  -2 -18      288.74      248.23     26.63 o
  -1  -2 -18      216.27      223.58     27.34 o
   0  -2 -18       21.33       60.70     17.06 o
   1  -2 -18       58.27       50.64     12.15 o
   2  -2 -18      290.00      264.49     31.19 o
  -7  -1 -18       73.24       46.43     17.20 o
  -5  -1 -18      191.01      218.82     29.67 o
  -4  -1 -18      177.29      169.36     19.86 o
  -3  -1 -18       88.34       92.39     18.25 o
  -2  -1 -18       57.86       54.17     15.71 o
  -1  -1 -18       62.51       64.28     15.01 o
   0  -1 -18       98.56       71.52     15.52 o
   1  -1 -18      203.91      193.95     24.43 o
   2  -1 -18      501.40      623.90     51.00 o
  -7   0 -18        3.42        6.00     15.01 o
  -6   0 -18       33.14       34.34     10.45 o
  -4   0 -18      739.05      538.72     46.87 o
  -3   0 -18      142.82      110.68     16.48 o
  -2   0 -18       29.51       44.10     17.39 o
  -1   0 -18      257.77      227.72     28.15 o
   0   0 -18      436.46      413.39     47.56 o
   1   0 -18      432.66      527.37     43.94 o
   2   0 -18      620.79      578.57     50.89 o
  -7   1 -18       27.02       44.06     18.26 o
  -6   1 -18       34.59       30.85     10.93 o
  -5   1 -18     2452.80     2768.73    161.13 o
  -4   1 -18      503.88      537.89     33.39 o
  -3   1 -18       33.24        7.04      9.58 o
  -2   1 -18      117.87       91.91     16.67 o
  -1   1 -18      542.18      307.34     33.96 o
   0   1 -18     1834.15     1513.59    121.03 o
   1   1 -18      108.08      127.62     20.07 o
   2   1 -18       22.47       40.17     13.82 o
  -7   2 -18       34.11       31.42     21.01 o
  -5   2 -18      736.10      617.33     54.54 o
  -3   2 -18       23.74       20.67     12.61 o
  -2   2 -18      190.56      150.01     25.07 o
  -1   2 -18     1394.15     1382.44    119.34 o
   0   2 -18     1106.17     1095.25     65.35 o
   1   2 -18       61.43       75.44     18.17 o
   2   2 -18       24.73       20.85     17.62 o
  -7   3 -18      210.28      195.96     30.09 o
  -6   3 -18      156.35      168.68     22.35 o
  -4   3 -18       82.59       91.88     16.41 o
  -2   3 -18      387.95      266.44     30.19 o
  -1   3 -18      839.93      722.10     49.78 o
   0   3 -18       13.44       69.91     19.40 o
   1   3 -18      170.37      193.13     22.66 o
   2   3 -18       98.86       62.33     17.00 o
  -6   4 -18        1.40       29.34     21.07 o
  -5   4 -18       59.16       61.00     25.91 o
  -4   4 -18      145.57      168.23     25.20 o
  -3   4 -18      287.85      285.67     35.46 o
  -2   4 -18      222.85      214.14     24.20 o
   0   4 -18       28.10       10.04     11.66 o
  -6   5 -18       80.18       84.14     28.68 o
  -5   5 -18       57.73       58.33     19.02 o
  -3   5 -18      147.52      143.88     19.14 o
  -2   5 -18       18.58       23.94     12.47 o
  -1   5 -18       16.90       12.58     13.11 o
   0   5 -18       31.67       48.82     15.23 o
   1   5 -18      879.65      720.33    107.85 o
   2   5 -18      254.97      224.81     40.98 o
  -6   6 -18       12.01       17.13     26.17 o
  -5   6 -18      340.45      314.45     38.10 o
  -1   6 -18        7.35        7.11     13.57 o
   1   6 -18      664.01      661.14     58.52 o
   2   6 -18       41.47       42.36     13.42 o
   3   6 -18       49.98       46.02     15.02 o
  -6   7 -18       24.67       -1.83     29.02 o
  -5   7 -18      221.15      192.57     39.51 o
  -4   7 -18        1.34       11.53     12.90 o
  -6   8 -18        4.45       25.12     22.56 o
  -5   8 -18       48.88      103.24     25.53 o
  -4   8 -18       85.48      101.76     24.25 o
   3   8 -18      153.53       91.83     20.58 o
  -5   9 -18      147.34      154.81     41.79 o
  -4   9 -18       92.50      101.81     28.36 o
   2   9 -18      134.26      106.99     22.71 o
   3   9 -18      171.15      119.97     33.69 o
  -5  10 -18       25.32       71.23     24.68 o
  -4  10 -18      698.44      943.43    125.84 o
  -3  10 -18      156.61      155.84     34.12 o
  -2  10 -18       18.57       22.61     16.18 o
  -1  10 -18       86.29        8.53     15.75 o
   0  10 -18        0.75       -1.68     12.81 o
   1  10 -18      100.77       34.49     18.63 o
   2  10 -18       14.11       55.48     24.38 o
   3  10 -18       15.60       33.11     21.99 o
  -5  11 -18      129.60      166.91     42.94 o
  -4  11 -18      110.50      127.41     37.01 o
  -3  11 -18       17.77       39.20     19.47 o
  -2  11 -18      137.33      163.34     35.21 o
  -1  11 -18       39.13       11.87     22.22 o
   0  11 -18       46.64       34.26     23.39 o
   1  11 -18       60.89       43.66     23.50 o
   2  11 -18       23.37       58.78     23.29 o
   3  11 -18      122.04      122.96     34.26 o
  -4  12 -18       24.38       65.91     29.73 o
  -2  12 -18       54.13       59.08     24.56 o
  -1  12 -18      254.39      238.73     43.45 o
   0  12 -18       64.45      109.80     34.88 o
   1  12 -18       14.63       -2.86     21.75 o
   2  12 -18       37.42       36.91     28.93 o
   3  12 -18       19.27        8.76     28.72 o
  -4  13 -18       38.76       65.14     26.98 o
  -3  13 -18       21.65       23.52     26.96 o
  -2  13 -18      240.18      305.96     53.93 o
  -1  13 -18       41.74       43.03     30.34 o
   0  13 -18        0.36       45.16     23.43 o
   1  13 -18       71.28      103.50     33.10 o
   2  13 -18       49.30       20.91     29.40 o
   3  13 -18      103.06       85.24     33.96 o
  -4  14 -18        7.13        6.30     26.47 o
  -3  14 -18      181.45      277.98     48.96 o
  -2  14 -18      248.95      228.17     46.65 o
  -1  14 -18       11.48       13.85     21.10 o
   0  14 -18       31.47       50.51     27.67 o
   1  14 -18        5.78        5.48     26.96 o
   2  14 -18      145.60      148.09     29.88 o
   3  14 -18       32.56      -10.62     44.35 o
  -3  15 -18       34.60       18.20     30.73 o
  -2  15 -18      123.97      180.70     40.73 o
  -1  15 -18       32.73       55.40     32.41 o
   0  15 -18        8.85        4.96     22.33 o
   1  15 -18       71.91       54.63     21.68 o
   2  15 -18       84.88       70.17     32.16 o
  -2  16 -18      274.78      387.55     64.16 o
  -1  16 -18       53.03       61.07     22.69 o
   0  16 -18        1.69       25.60     29.37 o
   1  16 -18       24.62       22.59     29.81 o
   2  16 -18        6.01       46.79     31.89 o
  -1  17 -18       78.54      104.27     33.81 o
   0  17 -18       11.37       23.53     21.89 o
   1  17 -18       31.14       35.32     22.95 o
  -4 -19 -17       38.06       24.83     28.83 o
  -3 -19 -17      107.43      126.09     27.65 o
  -2 -19 -17      331.01      331.07     46.52 o
  -1 -19 -17       21.85       29.68     25.68 o
  -5 -18 -17       54.72       68.85     31.83 o
  -4 -18 -17       77.60      119.02     32.59 o
  -3 -18 -17      178.79      132.90     33.40 o
  -2 -18 -17      177.28      314.95     43.75 o
  -1 -18 -17       41.87        5.85     27.23 o
   0 -18 -17       10.57       45.83     25.55 o
  -5 -17 -17      128.74      134.82     32.14 o
  -4 -17 -17      131.50      171.03     29.81 o
  -3 -17 -17      103.78      170.72     33.78 o
  -2 -17 -17       38.31       23.19     32.82 o
  -1 -17 -17       28.29       22.55     40.27 o
   0 -17 -17       43.94       75.43     31.06 o
  -6 -16 -17      296.62      424.74     55.75 o
  -5 -16 -17       93.89       67.65     25.07 o
  -4 -16 -17       92.44      129.96     27.06 o
  -3 -16 -17        7.09       64.04     27.44 o
  -2 -16 -17      124.99      133.56     36.58 o
  -1 -16 -17      228.08      237.02     38.40 o
   0 -16 -17       60.59       73.79     28.12 o
  -6 -15 -17      398.89      486.15     59.26 o
  -5 -15 -17       20.16       34.81     17.89 o
  -4 -15 -17       15.23       10.87     23.55 o
  -3 -15 -17       10.99       38.01     18.55 o
  -2 -15 -17      435.02      609.03     73.02 o
  -1 -15 -17       52.23       12.72     24.14 o
   0 -15 -17       73.92       35.21     26.77 o
  -6 -14 -17       44.86       62.90     27.10 o
  -5 -14 -17       18.43       28.02     27.29 o
  -4 -14 -17       29.17       30.44     16.79 o
  -3 -14 -17      152.65      171.95     25.52 o
  -2 -14 -17      782.14      830.50     76.81 o
  -1 -14 -17      143.26      114.67     25.49 o
   0 -14 -17      251.92      148.31     50.73 o
   1 -14 -17      190.86      133.37     32.89 o
  -6 -13 -17       19.17       48.55     24.52 o
  -5 -13 -17       28.88        0.67     14.36 o
  -4 -13 -17      169.35      147.88     25.82 o
  -2 -13 -17       96.57      154.51     27.55 o
  -1 -13 -17       35.82        1.97     15.01 o
   0 -13 -17       91.11       69.39     26.99 o
   1 -13 -17       54.72       35.55     21.56 o
  -7 -12 -17       18.44       14.03     22.72 o
  -6 -12 -17        6.85       34.77     23.78 o
  -5 -12 -17       76.70       45.12     18.49 o
  -4 -12 -17      219.40      206.23     33.28 o
  -3 -12 -17       85.15       77.76     14.92 o
  -2 -12 -17       53.99       69.89     24.48 o
  -1 -12 -17      291.60      361.41     54.23 o
   0 -12 -17      282.11      291.70     43.58 o
   1 -12 -17       46.29       18.19     12.80 o
  -7 -11 -17       95.43      153.80     30.35 o
  -6 -11 -17      237.56      272.32     37.21 o
  -5 -11 -17      161.57      118.64     29.28 o
  -4 -11 -17       38.24       42.12     15.72 o
  -3 -11 -17        3.15        1.76     11.62 o
  -2 -11 -17       26.69       26.92     16.21 o
  -1 -11 -17      969.72     1122.92     92.46 o
   0 -11 -17      256.93      297.02     37.64 o
   1 -11 -17      337.63      301.60     43.88 o
  -7 -10 -17       24.52       13.34     19.13 o
  -6 -10 -17      946.07     1101.27    124.18 o
  -5 -10 -17       12.61       14.52     12.52 o
  -4 -10 -17       15.66       21.42     16.04 o
  -3 -10 -17        4.20       19.97     12.72 o
  -2 -10 -17      180.41      164.06     27.52 o
  -1 -10 -17     1095.61     1452.79    104.47 o
   0 -10 -17      409.31      373.39     46.74 o
   1 -10 -17        1.06       38.51     21.28 o
  -7  -9 -17      128.63      112.59     25.84 o
  -5  -9 -17       85.77       87.68     16.94 o
  -4  -9 -17        9.27       20.58     14.27 o
  -3  -9 -17       16.39       21.66     18.43 o
  -2  -9 -17      328.73      344.53     40.46 o
  -1  -9 -17      495.64      475.12     42.63 o
   0  -9 -17       28.79       47.69     16.70 o
   1  -9 -17      136.75      160.73     29.27 o
  -7  -8 -17       17.16       15.92     20.18 o
  -6  -8 -17       23.47       19.79     14.20 o
  -5  -8 -17       38.29        8.00     12.88 o
  -4  -8 -17        7.87        6.74     13.89 o
  -3  -8 -17       97.25      103.67     20.84 o
  -1  -8 -17       63.52       70.89     15.72 o
   0  -8 -17       35.29       19.92     13.50 o
   1  -8 -17      220.42      247.66     36.98 o
   2  -8 -17      598.96      646.15     70.93 o
  -7  -7 -17       13.81        0.69     21.75 o
  -6  -7 -17        8.55       -4.73     12.99 o
  -5  -7 -17      361.08      294.26     35.38 o
  -4  -7 -17       36.78       36.06     13.75 o
  -3  -7 -17       42.71       38.37     16.82 o
  -2  -7 -17       94.05       95.23     18.67 o
  -1  -7 -17      216.83      248.67     32.51 o
   0  -7 -17        7.90       29.24     16.80 o
   1  -7 -17      575.96      655.82     59.94 o
   2  -7 -17      302.54      309.11     34.77 o
  -7  -6 -17       17.82       31.62     13.11 o
  -6  -6 -17       78.28       66.65     15.17 o
  -5  -6 -17     1149.27     1175.33     99.24 o
  -4  -6 -17       29.11       44.10     14.41 o
  -3  -6 -17       71.13      105.48     19.27 o
  -2  -6 -17       60.57       55.15     16.19 o
   0  -6 -17        8.07       33.02     14.57 o
   1  -6 -17      361.39      346.23     36.92 o
   2  -6 -17       11.27       35.33     14.74 o
  -6  -5 -17      200.93      171.60     22.77 o
  -5  -5 -17      523.57      469.69     43.20 o
  -4  -5 -17      163.15      143.05     24.86 o
  -3  -5 -17       79.22      100.22     20.73 o
  -2  -5 -17      575.73      631.92     47.63 o
  -1  -5 -17        8.48        7.50      9.19 o
   0  -5 -17        2.02       28.19     18.89 o
   1  -5 -17       10.52       43.70     12.56 o
   2  -5 -17       29.69       22.92     18.39 o
  -6  -4 -17        9.13       13.04     10.14 o
  -5  -4 -17       26.81       21.06     12.63 o
  -4  -4 -17       50.95       62.45     12.84 o
  -3  -4 -17      184.77      148.20     21.92 o
  -2  -4 -17     1202.33     1266.27    112.21 o
  -1  -4 -17      103.65      155.44     20.84 o
   0  -4 -17        0.34       13.46     13.68 o
   1  -4 -17       29.70       13.24     14.28 o
   2  -4 -17      239.62      271.30     37.97 o
  -7  -3 -17       59.34       81.15     19.46 o
  -5  -3 -17       74.52       55.26     15.15 o
  -4  -3 -17      530.68      459.98     36.03 o
  -3  -3 -17      675.94      604.07     39.20 o
  -2  -3 -17      350.19      236.36     26.42 o
  -1  -3 -17       81.42       64.63     19.34 o
   0  -3 -17        1.47       -2.80     13.13 o
   1  -3 -17      135.63      183.67     26.13 o
   2  -3 -17      489.68      481.74     51.05 o
  -7  -2 -17        4.36       -0.40      8.01 o
  -6  -2 -17        6.46       16.21      8.15 o
  -5  -2 -17      428.83      340.69     34.72 o
  -4  -2 -17     1651.66     1720.86    104.38 o
  -3  -2 -17      248.95      297.55     31.95 o
  -2  -2 -17       14.39       44.32     15.00 o
  -1  -2 -17       73.42       58.81     13.09 o
   0  -2 -17       42.41       37.07     11.41 o
   1  -2 -17      578.63      608.85     50.76 o
   2  -2 -17      237.84      258.48     25.06 o
  -7  -1 -17        5.80        2.34     13.11 o
  -6  -1 -17       19.15       33.45      9.99 o
  -5  -1 -17     1683.97     1684.42    120.84 o
  -4  -1 -17      528.43      396.42     33.80 o
  -2  -1 -17      173.68      182.02     18.06 o
  -1  -1 -17      532.57      625.05     53.91 o
   0  -1 -17       56.18       54.93     16.76 o
   1  -1 -17      191.29      197.76     22.71 o
   2  -1 -17       23.80       15.97     11.60 o
  -7   0 -17       12.28       14.90     15.30 o
  -6   0 -17       54.85       48.77     11.18 o
  -5   0 -17      496.76      413.51     41.71 o
  -4   0 -17       23.59       40.61     11.39 o
  -3   0 -17       22.29       25.11     13.60 o
  -2   0 -17      441.24      407.50     42.76 o
  -1   0 -17     2011.19     2404.94    113.50 o
   0   0 -17      124.31      195.41     27.78 o
   1   0 -17       59.63       84.71     13.51 o
   2   0 -17      130.26      104.94     19.29 o
  -7   1 -17       12.81       -1.47     21.67 o
  -6   1 -17        1.77       13.22      8.96 o
  -5   1 -17       26.65       42.64     13.27 o
  -4   1 -17        3.66       15.95      9.88 o
  -3   1 -17        4.87       11.57     11.49 o
  -2   1 -17     1962.53     1881.57    143.45 o
  -1   1 -17      962.41     1080.96     55.03 o
   0   1 -17       54.72       50.46     12.81 o
   1   1 -17      291.86      325.51     44.53 o
   2   1 -17      104.89      116.52     25.05 o
  -7   2 -17       10.28       11.95     14.54 o
  -4   2 -17       34.25       58.37     16.68 o
  -3   2 -17       27.39       15.32     11.82 o
  -2   2 -17      911.47      871.33     54.80 o
  -1   2 -17       19.11       92.83     18.57 o
   0   2 -17       11.17        8.07     15.90 o
   1   2 -17      542.72      400.55     34.69 o
   2   2 -17      232.35      264.27     31.05 o
   3   2 -17      168.67      124.24     18.73 o
  -7   3 -17        2.15        7.43     17.61 o
  -6   3 -17      121.15      133.68     21.53 o
  -5   3 -17       59.78       68.44     14.17 o
  -4   3 -17      189.74      199.86     23.28 o
  -3   3 -17        2.06        8.22     10.95 o
  -2   3 -17       32.88       78.92     18.86 o
  -1   3 -17      116.56      160.85     22.08 o
   0   3 -17       88.47       62.93     19.61 o
   1   3 -17     1411.36     1375.56     99.28 o
   2   3 -17      323.30      339.04     33.61 o
   3   3 -17        6.71       18.47     16.68 o
  -7   4 -17       64.80       48.57     17.23 o
  -6   4 -17       63.34       82.92     19.58 o
  -5   4 -17      285.74      264.28     42.98 o
  -2   4 -17      151.00       95.17     17.22 o
  -1   4 -17      111.77       94.68     15.23 o
   0   4 -17      440.07      283.63     29.52 o
   1   4 -17      814.89      633.90     52.69 o
   2   4 -17       69.79       32.99     13.64 o
   3   4 -17       15.84        8.03     10.10 o
  -7   5 -17       53.24       36.10     20.88 o
  -6   5 -17      718.76      736.51    113.14 o
  -5   5 -17       39.99       36.35     13.67 o
  -4   5 -17       21.51       42.17     14.80 o
  -3   5 -17       88.28       82.48     18.57 o
  -2   5 -17       89.21       81.58     17.46 o
  -1   5 -17      512.32      520.21     45.40 o
   0   5 -17       68.45       64.09     13.91 o
   1   5 -17       38.76       39.97     17.24 o
   2   5 -17       48.71       56.04     16.14 o
   3   5 -17       13.50        0.92      9.62 o
  -6   6 -17      136.68      140.27     28.44 o
  -5   6 -17        1.41        9.87     14.62 o
  -4   6 -17       42.21       37.17     19.63 o
  -3   6 -17       83.85       82.06     18.53 o
  -2   6 -17      402.85      345.69     45.01 o
  -1   6 -17       99.67      101.58     18.65 o
   0   6 -17        2.24        4.37     12.79 o
   1   6 -17       20.59       33.21     15.33 o
   3   6 -17       12.73       18.59     12.35 o
  -6   7 -17        8.78       23.40     18.05 o
  -5   7 -17       71.81       87.64     28.48 o
  -4   7 -17       17.46       -6.92     16.69 o
  -3   7 -17      525.31      576.63     55.86 o
  -6   8 -17       20.84       61.33     22.78 o
  -5   8 -17        9.23        8.89     24.21 o
  -4   8 -17       40.22       22.06     19.40 o
   2   8 -17      157.25      140.29     23.46 o
  -6   9 -17       96.55      121.31     36.29 o
  -5   9 -17      209.00      184.46     40.05 o
  -4   9 -17       23.74       23.06     20.42 o
  -3   9 -17        4.57       23.76     12.06 o
   2   9 -17       25.58       44.78     18.84 o
   3   9 -17      136.23      143.58     29.59 o
  -5  10 -17      138.99      117.12     28.72 o
  -4  10 -17       14.56       65.36     22.84 o
  -3  10 -17      315.61      385.70     57.73 o
  -2  10 -17       82.29       43.71     16.63 o
   0  10 -17        7.73       -1.94     12.53 o
   2  10 -17      174.76      259.48     48.68 o
   3  10 -17       93.12       92.36     33.46 o
  -5  11 -17       19.22       44.33     24.43 o
  -4  11 -17      339.63      421.30     63.47 o
  -3  11 -17       46.98       25.53     17.21 o
  -2  11 -17      229.70      221.68     38.00 o
  -1  11 -17       83.49       91.26     26.24 o
   0  11 -17        1.86        3.45     19.72 o
   1  11 -17       71.58       69.32     22.27 o
   2  11 -17       70.94       71.97     25.68 o
   3  11 -17      401.67      475.27     69.57 o
  -5  12 -17       90.57      164.28     39.30 o
  -4  12 -17       24.82       51.82     25.53 o
  -3  12 -17      526.47      579.35     82.11 o
  -2  12 -17      165.35      154.49     40.91 o
  -1  12 -17        1.03       21.09     18.90 o
   0  12 -17        1.88        5.06     20.59 o
   1  12 -17       37.04       20.90     32.31 o
   2  12 -17      148.55      171.48     37.89 o
   3  12 -17       83.87       55.84     30.82 o
  -4  13 -17      159.22      200.13     33.44 o
  -3  13 -17      310.20      300.68     51.80 o
  -2  13 -17      116.27      180.68     36.62 o
  -1  13 -17       87.90       71.49     25.08 o
   0  13 -17        4.04       10.35     16.76 o
   1  13 -17      248.99      321.71     44.53 o
   2  13 -17       98.25       76.77     30.91 o
   3  13 -17       12.00       19.92     27.21 o
  -4  14 -17       11.86        7.51     27.07 o
  -3  14 -17       60.16       48.94     30.21 o
  -2  14 -17      204.44      222.09     53.33 o
  -1  14 -17       86.87      100.91     27.62 o
   0  14 -17        4.94       12.13     22.46 o
   1  14 -17       28.62       11.94     38.36 o
   2  14 -17       65.17       24.09     26.23 o
   3  14 -17      115.82      136.40     36.34 o
  -4  15 -17        6.97      -11.06     47.93 o
  -3  15 -17       50.14       68.06     37.37 o
  -2  15 -17       44.89       27.21     21.32 o
  -1  15 -17      102.97       81.23     24.81 o
   0  15 -17      103.01      141.92     33.85 o
   1  15 -17       30.00       65.91     31.97 o
   2  15 -17      313.85      381.50     64.45 o
   3  15 -17       34.32       45.49     22.03 o
  -3  16 -17        5.68       19.58     29.94 o
  -1  16 -17       14.97       27.39     29.32 o
   0  16 -17        3.60       40.79     28.42 o
   1  16 -17       32.56      100.77     29.91 o
   2  16 -17       59.24      101.06     32.69 o
   3  16 -17      173.38      156.71     41.20 o
  -2  17 -17       81.51      124.54     37.17 o
  -1  17 -17       15.23       24.96     20.93 o
   0  17 -17       42.28       45.14     24.13 o
   1  17 -17       35.98       22.04     39.37 o
   2  17 -17      315.74      262.92     43.13 o
  -1  18 -17      312.17      417.60     59.52 o
   0  18 -17       25.29      -10.72     31.37 o
   1  18 -17       92.84      120.88     36.83 o
  -4 -20 -16       38.66       65.13     27.34 o
  -3 -20 -16      198.16      184.53     40.70 o
  -2 -20 -16        9.70      -12.01     25.96 o
  -1 -20 -16        1.13       13.96     26.19 o
  -4 -19 -16      206.95      156.76     32.60 o
  -3 -19 -16       39.46       52.09     32.14 o
  -2 -19 -16       71.51       69.02     42.03 o
  -1 -19 -16       19.35       14.38     24.47 o
   0 -19 -16        7.77       31.24     18.84 o
  -5 -18 -16      136.48      172.08     30.18 o
  -4 -18 -16       51.28       28.15     20.35 o
  -3 -18 -16       11.00       21.50     25.11 o
  -2 -18 -16      213.03      142.96     36.40 o
  -1 -18 -16       51.49       78.26     26.13 o
   0 -18 -16        0.49       24.93     18.86 o
  -6 -17 -16      222.99      348.90     40.20 o
  -5 -17 -16       52.67       87.63     20.33 o
  -4 -17 -16       28.02       41.84     24.24 o
  -3 -17 -16      251.37      209.06     50.35 o
  -2 -17 -16      294.46      457.99     64.84 o
  -1 -17 -16      103.40      166.26     27.10 o
   0 -17 -16       14.55       76.40     26.29 o
  -6 -16 -16        9.71       -3.11     24.70 o
  -5 -16 -16       16.12       45.13     22.99 o
  -4 -16 -16      197.65      158.95     46.18 o
  -3 -16 -16      196.02      236.05     29.31 o
  -2 -16 -16      278.13      288.46     41.03 o
  -1 -16 -16       36.54       86.27     24.63 o
   0 -16 -16       36.98       70.01     19.46 o
  -6 -15 -16        4.60      -17.32     18.80 o
  -5 -15 -16        6.44       15.91     21.13 o
  -4 -15 -16      332.84      350.59     40.67 o
  -3 -15 -16      225.40      205.17     32.99 o
  -2 -15 -16      151.49      187.59     30.40 o
  -1 -15 -16       26.34        8.14     20.99 o
   0 -15 -16      130.96      148.39     43.00 o
   1 -15 -16      192.95      213.61     37.97 o
  -6 -14 -16       19.11        9.32     20.31 o
  -4 -14 -16      382.52      433.48     58.87 o
  -3 -14 -16       34.61       37.49     24.43 o
  -2 -14 -16       44.66       45.62     22.13 o
  -1 -14 -16      156.12      125.50     30.80 o
   0 -14 -16      231.72      331.80     39.70 o
   1 -14 -16       31.42       51.14     25.73 o
  -7 -13 -16       52.40       79.67     25.89 o
  -6 -13 -16       44.09       95.35     21.63 o
  -5 -13 -16      267.93      189.04     35.96 o
  -4 -13 -16       34.01       67.25     20.50 o
  -3 -13 -16       22.00       -4.49     12.02 o
  -2 -13 -16      109.88       94.96     27.04 o
  -1 -13 -16     1256.35     1198.49     95.64 o
   0 -13 -16       15.72       32.22     16.63 o
   1 -13 -16      121.67      134.80     24.18 o
  -7 -12 -16      228.35      252.19     43.42 o
  -6 -12 -16      101.00       73.15     16.19 o
  -5 -12 -16      150.34      161.98     23.67 o
  -4 -12 -16       17.66       15.07     13.77 o
  -3 -12 -16       42.83       13.18     17.30 o
  -2 -12 -16      111.29      163.22     23.28 o
  -1 -12 -16     3107.76     3298.89    355.07 o
   0 -12 -16       10.07       13.24     12.46 o
   1 -12 -16       32.53       23.08     16.42 o
  -7 -11 -16      600.48      533.42     62.45 o
  -6 -11 -16       13.42        5.01     13.70 o
  -5 -11 -16        2.75       15.71     15.10 o
  -4 -11 -16       10.63       13.85     12.83 o
  -3 -11 -16        9.83       -2.11     11.04 o
  -2 -11 -16       78.76      120.60     24.93 o
  -1 -11 -16     1325.14     1683.65    135.95 o
   0 -11 -16        0.91       57.72     21.40 o
   1 -11 -16      271.61      303.82     45.56 o
  -7 -10 -16      113.67       88.76     21.03 o
  -5 -10 -16        4.06        2.19     12.86 o
  -4 -10 -16       37.45       46.14     24.93 o
  -3 -10 -16        6.89       18.62     20.84 o
  -2 -10 -16       28.80       46.17     13.58 o
  -1 -10 -16      119.76      170.90     30.81 o
   0 -10 -16      439.30      412.97     54.82 o
   1 -10 -16      949.87     1026.97    123.19 o
  -7  -9 -16        8.73       -2.35     16.12 o
  -6  -9 -16       46.46       39.86     18.15 o
  -4  -9 -16      111.13       92.80     17.78 o
  -3  -9 -16       38.99       38.02     13.22 o
  -2  -9 -16       76.38      115.70     23.27 o
  -1  -9 -16      158.68      200.11     27.50 o
   0  -9 -16        5.82       21.12     17.69 o
   1  -9 -16     1191.29     1376.65     86.58 o
   2  -9 -16       42.21       33.94     16.55 o
  -7  -8 -16       12.80        5.17     16.30 o
  -6  -8 -16      112.25      141.77     21.22 o
  -5  -8 -16      483.51      349.56     44.65 o
  -4  -8 -16       24.01       21.35     11.28 o
  -3  -8 -16        7.51        0.00     15.05 o
  -2  -8 -16      104.50       82.90     17.65 o
  -1  -8 -16      676.33      816.94     76.87 o
   0  -8 -16        2.80       28.00     14.04 o
   1  -8 -16      491.84      551.27     46.16 o
   2  -8 -16       52.67       28.74     18.50 o
  -7  -7 -16       98.85      102.44     31.08 o
  -6  -7 -16      345.40      235.16     39.36 o
  -5  -7 -16       87.08       87.10     15.76 o
  -4  -7 -16        6.22       -2.27      8.90 o
  -3  -7 -16      118.70       82.35     19.22 o
  -2  -7 -16      918.75      914.67     93.92 o
  -1  -7 -16     1196.72     1388.14    141.82 o
   0  -7 -16       11.69       16.02     13.14 o
   1  -7 -16       25.56       80.96     18.25 o
   2  -7 -16       83.45       79.06     15.01 o
  -8  -6 -16       43.06       61.36     16.89 o
  -7  -6 -16      493.86      233.05     51.86 o
  -6  -6 -16      132.85      193.91     25.15 o
  -5  -6 -16       62.03       49.33     14.20 o
  -4  -6 -16       77.28       81.69     23.44 o
  -3  -6 -16      271.83      262.83     27.41 o
  -2  -6 -16     3605.68     4005.41    286.11 o
  -1  -6 -16      599.22      639.92     56.03 o
   0  -6 -16       11.38       -4.32     11.84 o
   1  -6 -16      186.88      213.06     39.23 o
   2  -6 -16      350.76      335.33     41.55 o
  -8  -5 -16      261.44      219.38     36.75 o
  -6  -5 -16       11.08        7.63      8.83 o
  -5  -5 -16       71.94       80.81     14.50 o
  -4  -5 -16      277.64      332.75     28.82 o
  -3  -5 -16      791.92      902.20     88.13 o
  -2  -5 -16     1333.27     1395.41    104.11 o
  -1  -5 -16       39.56       91.92     14.51 o
   0  -5 -16        1.79        2.82     12.16 o
   1  -5 -16       37.56       63.85     16.49 o
   2  -5 -16      702.10      720.90     52.33 o
  -8  -4 -16       74.16       60.04     17.82 o
  -7  -4 -16        3.11       14.63      9.43 o
  -6  -4 -16        1.90      -10.58      7.05 o
  -5  -4 -16      284.58      346.70     37.91 o
  -2  -4 -16       31.63       93.27     16.96 o
  -1  -4 -16      146.57      165.05     19.11 o
   0  -4 -16       12.15       26.17     19.11 o
   1  -4 -16        5.16       -0.43      8.25 o
   2  -4 -16      608.87      474.26     40.23 o
  -6  -3 -16        2.18       21.87      8.90 o
  -5  -3 -16     2133.51     2431.16    131.91 o
  -4  -3 -16      513.42      472.04     35.23 o
  -3  -3 -16       92.15       60.04     14.41 o
  -2  -3 -16        6.06        1.88      7.99 o
  -1  -3 -16      311.44      297.12     32.73 o
   0  -3 -16       33.18       42.80     12.07 o
   1  -3 -16      110.58      133.58     19.74 o
   2  -3 -16       41.35       45.06     14.42 o
  -7  -2 -16        4.84       -1.94      8.37 o
  -6  -2 -16      171.44      109.25     17.81 o
  -5  -2 -16      552.46      465.80     54.22 o
  -4  -2 -16       14.17       10.81     11.16 o
  -3  -2 -16       52.43       55.01     14.43 o
  -2  -2 -16      161.78      156.37     20.58 o
  -1  -2 -16     1219.80     1421.52    103.18 o
   0  -2 -16        6.89       39.54     14.37 o
   1  -2 -16       65.90       63.14     16.13 o
   2  -2 -16       15.74       23.40     14.81 o
  -7  -1 -16       45.70       37.59     14.03 o
  -6  -1 -16       77.12       70.21     12.49 o
  -5  -1 -16       38.22       64.27     12.38 o
  -4  -1 -16        5.73       -2.34     13.08 o
  -3  -1 -16      290.73      324.10     27.87 o
  -2  -1 -16      290.84      306.59     31.79 o
  -1  -1 -16      521.12      535.96     31.65 o
   0  -1 -16       71.92       51.82     15.32 o
   1  -1 -16       64.08       73.92     17.14 o
   2  -1 -16       83.77       94.05     16.47 o
  -7   0 -16        4.90       16.35     11.92 o
  -6   0 -16        8.10        5.59      7.01 o
  -5   0 -16      134.58       88.18     15.20 o
  -4   0 -16        0.97       11.88     10.46 o
  -3   0 -16      876.42     1032.49     55.43 o
  -2   0 -16      119.46      105.73     16.83 o
  -1   0 -16       12.26        8.67      8.60 o
   0   0 -16       66.74      183.08     27.75 o
   1   0 -16      600.43      594.90     39.70 o
   2   0 -16      251.29      292.97     25.91 o
   3   0 -16      452.10      432.81     38.01 o
  -7   1 -16        5.37        3.48     15.68 o
  -6   1 -16       60.30       80.45     13.30 o
  -5   1 -16      241.91      248.49     22.12 o
  -4   1 -16       99.83      103.65     17.63 o
  -3   1 -16      502.73      496.98     39.59 o
  -1   1 -16       12.60       -1.48     12.73 o
   0   1 -16      411.55      421.33     33.13 o
   1   1 -16     1889.36     2366.56    143.23 o
   2   1 -16       51.75       54.75     16.65 o
   3   1 -16       38.19       37.36     16.45 o
  -7   2 -16       28.75        9.92     11.92 o
  -6   2 -16      236.47      159.13     26.59 o
  -5   2 -16     2383.39     2270.44    182.19 o
  -4   2 -16      159.61      147.07     19.01 o
  -3   2 -16       47.29      104.24     15.36 o
  -1   2 -16       45.05       44.13     15.65 o
   0   2 -16      930.52     1098.04     80.59 o
   1   2 -16      963.42     1035.12     59.17 o
   2   2 -16       38.41       18.35     13.56 o
   3   2 -16       74.55       65.25     17.88 o
  -7   3 -16       46.90       53.32     17.86 o
  -6   3 -16     1669.44     1894.33    111.58 o
  -5   3 -16      602.62      559.26     55.04 o
  -4   3 -16       37.13       16.10      9.74 o
  -1   3 -16      391.89      327.51     32.02 o
   0   3 -16      524.75      499.39     38.19 o
   1   3 -16       29.26       90.83     19.14 o
   3   3 -16       97.35       76.51     15.40 o
  -7   4 -16      390.36      330.33     41.94 o
  -6   4 -16      325.77      406.08     44.03 o
  -4   4 -16       34.95       43.31     11.76 o
  -3   4 -16       11.72       12.49     10.54 o
  -1   4 -16       49.25       29.93      9.55 o
   0   4 -16       12.26       26.45     16.34 o
   1   4 -16      129.73      140.46     24.85 o
   3   4 -16      219.64      223.14     25.45 o
  -7   5 -16       66.89       61.71     17.35 o
  -6   5 -16       64.53       52.65     19.55 o
  -5   5 -16       42.96       50.81     14.04 o
  -2   5 -16      852.09      947.34     61.56 o
  -1   5 -16       66.47       71.28     14.51 o
   0   5 -16       29.64       52.03     14.05 o
   1   5 -16      113.13       70.79     20.76 o
   2   5 -16      428.42      522.69     52.44 o
   3   5 -16      171.08      195.86     25.53 o
  -7   6 -16       10.26       29.06     14.60 o
  -6   6 -16       27.99       39.49     22.38 o
  -5   6 -16       24.63       10.21     11.21 o
  -4   6 -16      250.87      271.05     32.07 o
  -2   6 -16      130.86      152.12     28.25 o
  -1   6 -16      377.87      482.28     50.09 o
   0   6 -16       16.44       23.12      9.86 o
   1   6 -16      528.50      512.92     40.70 o
   3   6 -16       24.35       28.94     14.83 o
  -6   7 -16       10.08        0.44     17.59 o
  -5   7 -16      189.99      174.53     28.66 o
  -4   7 -16       13.00       15.47     14.76 o
  -3   7 -16       21.04       33.30     13.29 o
   2   7 -16        3.63       41.97     19.78 o
  -6   8 -16       15.67        4.07     17.06 o
  -5   8 -16       49.83       76.57     21.37 o
  -4   8 -16       18.61       -1.57     12.55 o
   0   8 -16       26.75       28.19     15.12 o
   2   8 -16      235.45      265.81     35.63 o
   3   8 -16      156.41      126.09     26.67 o
  -6   9 -16        4.76       17.71     20.25 o
  -5   9 -16       34.98        9.93     18.08 o
  -4   9 -16      242.09      241.53     39.11 o
   0   9 -16        2.61        8.80     12.80 o
   2   9 -16      243.36      153.24     37.54 o
   3   9 -16      557.22      636.17     79.69 o
  -6  10 -16        1.28       25.28     22.93 o
  -5  10 -16       33.79       48.05     22.61 o
  -4  10 -16      120.76      127.31     32.02 o
  -3  10 -16      915.61      976.05    111.06 o
  -1  10 -16       45.17       30.01     16.32 o
   0  10 -16       12.59       40.22     17.26 o
   1  10 -16        8.05       21.07     13.75 o
   3  10 -16      292.71      288.65     51.21 o
  -5  11 -16       14.36        2.92     21.03 o
  -4  11 -16      756.35      797.01     76.70 o
  -3  11 -16      233.92      278.53     47.68 o
  -2  11 -16       37.68       32.54     18.30 o
  -1  11 -16       69.74      106.53     28.06 o
   0  11 -16        4.47       13.00     21.51 o
   1  11 -16       54.57       80.24     22.02 o
   2  11 -16      419.08      463.06     62.26 o
   3  11 -16       16.46       50.70     28.98 o
  -5  12 -16       85.06      123.21     38.71 o
  -4  12 -16      229.49      203.86     40.84 o
  -3  12 -16       50.99       95.81     21.23 o
  -2  12 -16      302.76      351.18     57.16 o
  -1  12 -16       49.35       83.79     23.08 o
   0  12 -16       11.78       25.22     21.99 o
   1  12 -16       99.06       34.99     25.32 o
   2  12 -16       36.68       67.11     27.72 o
  -5  13 -16       15.59       40.35     25.96 o
  -4  13 -16       37.48       73.54     27.72 o
  -3  13 -16      151.73      186.09     41.92 o
  -2  13 -16       74.33       51.67     19.38 o
  -1  13 -16      194.45      204.03     34.91 o
   0  13 -16       24.82        9.64     19.90 o
   1  13 -16        3.64       29.42     23.19 o
   2  13 -16      131.07      174.76     39.10 o
   3  13 -16       65.19       70.72     20.33 o
  -4  14 -16       87.72      126.23     34.66 o
  -3  14 -16        8.63        6.44     23.18 o
  -2  14 -16      313.60      237.83     42.88 o
  -1  14 -16       49.99       41.05     25.70 o
   0  14 -16        0.23        6.09     15.30 o
   1  14 -16       59.18      132.62     23.27 o
   2  14 -16       36.65       31.06     24.12 o
   3  14 -16      281.87      360.96     57.92 o
  -4  15 -16       20.57       24.69     28.08 o
  -3  15 -16       60.60       97.61     32.20 o
  -2  15 -16      129.11      131.08     31.44 o
  -1  15 -16       51.39       46.64     26.73 o
   0  15 -16       19.78       51.38     24.39 o
   1  15 -16       77.97       80.40     32.89 o
   2  15 -16      264.93      253.77     46.99 o
   3  15 -16       76.97       92.33     33.89 o
  -3  16 -16       22.03       67.66     30.23 o
  -2  16 -16      117.52      166.92     40.94 o
  -1  16 -16      177.87      192.74     38.18 o
   0  16 -16       26.00       27.15     18.99 o
   1  16 -16      101.41      103.72     25.54 o
   2  16 -16      298.09      181.06     43.35 o
   3  16 -16       12.60        4.64     17.43 o
  -3  17 -16       27.82       91.14     33.67 o
  -2  17 -16       90.64      108.93     33.76 o
  -1  17 -16       62.60       66.66     24.08 o
   0  17 -16       72.68       93.35     36.45 o
   1  17 -16       27.10       53.60     32.52 o
   2  17 -16       70.04      179.46     53.97 o
   3  17 -16       76.13       80.72     32.18 o
  -2  18 -16       35.80       36.68     30.90 o
  -1  18 -16      363.38      388.63     60.50 o
   0  18 -16        8.11       -6.99     21.67 o
   1  18 -16        4.85       -4.38     20.77 o
  -1  19 -16      161.03      207.59     41.52 o
   0  19 -16        3.93       25.01     31.59 o
  -3 -21 -15        6.53       -7.40     23.61 o
  -2 -21 -15       35.33       29.71     27.09 o
  -1 -21 -15      128.26      180.49     36.57 o
  -4 -20 -15       50.73       53.28     18.04 o
  -3 -20 -15       18.89        6.02     26.76 o
  -2 -20 -15       58.82       89.18     26.41 o
  -1 -20 -15      107.70      127.01     29.07 o
   0 -20 -15       65.34       59.33     23.00 o
  -5 -19 -15       13.14       46.05     24.48 o
  -4 -19 -15       54.83       56.81     28.78 o
  -3 -19 -15       57.49       30.95     19.48 o
  -2 -19 -15      424.90      438.94     57.18 o
  -1 -19 -15       72.66       52.87     25.26 o
   0 -19 -15       19.60       31.71     25.69 o
  -5 -18 -15       14.46       16.71     23.42 o
  -4 -18 -15      115.55      109.43     37.38 o
  -3 -18 -15      349.05      443.02     53.13 o
  -2 -18 -15      261.39      241.19     43.34 o
  -1 -18 -15       34.22       50.45     18.91 o
   0 -18 -15        4.24       -7.14     36.08 o
  -6 -17 -15       80.98       90.39     30.99 o
  -5 -17 -15       92.26      119.06     30.45 o
  -4 -17 -15      401.08      487.88     48.73 o
  -3 -17 -15      496.46      506.24     58.82 o
  -2 -17 -15      163.49      246.03     36.12 o
  -1 -17 -15       47.26       81.03     28.90 o
   0 -17 -15       82.14       71.91     22.69 o
  -6 -16 -15        6.92       35.37     24.13 o
  -5 -16 -15       27.90       28.91     21.42 o
  -4 -16 -15      796.89      895.32     83.60 o
  -3 -16 -15      105.77      113.46     28.14 o
  -2 -16 -15       72.08       79.43     32.93 o
  -1 -16 -15       34.00       62.02     25.90 o
   0 -16 -15       15.04       36.11     26.00 o
   1 -16 -15       83.64      129.12     26.56 o
  -7 -15 -15       60.03       80.32     35.70 o
  -6 -15 -15       14.62       15.82     15.14 o
  -5 -15 -15      137.75      144.73     25.28 o
  -4 -15 -15      232.88      291.99     39.53 o
  -3 -15 -15       19.66       18.35     19.07 o
  -2 -15 -15      119.51       88.74     36.06 o
  -1 -15 -15      255.42      411.34     42.44 o
   0 -15 -15        9.54       46.31     20.90 o
   1 -15 -15       59.80       53.81     23.43 o
  -6 -14 -15       54.99       94.91     23.14 o
  -5 -14 -15        7.54       -4.51     19.94 o
  -4 -14 -15        7.34       36.06     18.33 o
  -3 -14 -15       92.33       47.92     17.28 o
  -2 -14 -15      345.81      482.12     48.34 o
  -1 -14 -15      777.76      843.87     73.59 o
   0 -14 -15      358.01      350.41     35.21 o
   1 -14 -15       24.76        7.39     17.97 o
  -7 -13 -15     1001.10     1113.49     99.39 o
  -6 -13 -15       28.62       37.02     20.56 o
  -5 -13 -15       39.65       29.21     19.11 o
  -4 -13 -15       53.15       70.06     19.81 o
  -3 -13 -15       90.38      140.50     27.89 o
  -2 -13 -15      497.66      477.92     54.73 o
  -1 -13 -15      177.73      243.75     31.31 o
   0 -13 -15       10.10       38.69     18.48 o
   1 -13 -15      145.03      136.99     26.43 o
  -7 -12 -15       93.51      146.46     30.54 o
  -6 -12 -15        9.60       35.83     19.05 o
  -5 -12 -15       25.88       27.85     16.22 o
  -4 -12 -15        6.40       11.11     11.51 o
  -3 -12 -15       73.33       65.01     16.15 o
  -2 -12 -15      105.38      151.47     26.66 o
  -1 -12 -15      303.44      346.33     42.51 o
   0 -12 -15      221.23      277.82     34.79 o
   1 -12 -15     1341.91     1578.36    106.04 o
  -7 -11 -15       16.81       57.80     19.23 o
  -6 -11 -15       17.63       24.27     17.71 o
  -5 -11 -15      199.83      183.35     26.26 o
  -4 -11 -15      222.08      138.08     20.78 o
  -3 -11 -15       39.57       42.86     23.12 o
  -2 -11 -15        0.08       11.73     15.04 o
  -1 -11 -15      138.18      164.06     40.14 o
   0 -11 -15      161.25      206.02     27.17 o
   1 -11 -15     2981.66     3302.92    320.80 o
  -7 -10 -15        6.69       14.35     15.07 o
  -6 -10 -15      323.12      345.64     39.62 o
  -5 -10 -15      505.59      570.36     55.42 o
  -4 -10 -15      100.13      111.00     19.30 o
  -3 -10 -15       10.32       24.12     10.71 o
  -2 -10 -15       41.76       54.14     21.72 o
  -1 -10 -15      648.71      770.22     76.26 o
   0 -10 -15      621.59      748.77     52.95 o
   1 -10 -15     1398.36     1565.80    139.60 o
   2 -10 -15       48.46       62.33     18.61 o
  -8  -9 -15        4.20       20.98     14.99 o
  -6  -9 -15      779.80      787.69     72.43 o
  -5  -9 -15       35.62       36.43     12.49 o
  -4  -9 -15        8.83       17.50     10.82 o
  -3  -9 -15        0.50       17.32     15.05 o
  -2  -9 -15      217.40      241.59     31.67 o
  -1  -9 -15     1143.90     1302.52     95.59 o
   0  -9 -15      919.65      903.93     91.96 o
   1  -9 -15       73.59      106.12     25.31 o
   2  -9 -15       20.78        0.08      9.20 o
  -8  -8 -15       88.69      112.71     21.91 o
  -7  -8 -15      986.08     1110.37     97.45 o
  -6  -8 -15      192.22      116.54     16.01 o
  -5  -8 -15       11.36        5.54     10.51 o
  -4  -8 -15        8.58       -4.56      8.09 o
  -3  -8 -15       15.78        5.29     10.38 o
  -2  -8 -15      976.37      979.06     67.84 o
  -1  -8 -15      426.82      445.11     35.57 o
   0  -8 -15        9.71       66.03     13.35 o
   1  -8 -15      155.88      179.02     25.13 o
   2  -8 -15      176.43      212.31     27.53 o
  -8  -7 -15      348.51      388.42     44.62 o
  -7  -7 -15      104.53      110.27     18.81 o
  -6  -7 -15       15.29        4.43     16.10 o
  -5  -7 -15       29.07       12.98     11.25 o
  -4  -7 -15       77.82       40.05     13.00 o
  -3  -7 -15        6.99       26.69      9.69 o
  -1  -7 -15       12.84       44.68     15.53 o
   0  -7 -15       52.12       42.01     12.89 o
   1  -7 -15      595.51      634.12     78.28 o
   2  -7 -15      314.45      374.10     35.09 o
  -8  -6 -15       79.08       94.42     20.50 o
  -7  -6 -15        0.69       11.91     14.38 o
  -6  -6 -15        1.80        3.09      7.98 o
  -5  -6 -15      261.95      276.11     42.78 o
  -4  -6 -15      306.14      372.49     37.56 o
  -3  -6 -15        6.32       22.52     12.08 o
  -2  -6 -15      217.64      185.39     25.98 o
  -1  -6 -15      144.52      168.52     25.98 o
   0  -6 -15       25.34       17.58     13.34 o
   1  -6 -15     1284.37     1428.94    165.89 o
   2  -6 -15      147.68      171.14     21.56 o
  -8  -5 -15        0.52        7.47     12.94 o
  -7  -5 -15        7.84       30.83     12.88 o
  -6  -5 -15       45.82       52.68     14.80 o
  -5  -5 -15     1211.53     1334.23     97.62 o
  -4  -5 -15       51.51       70.12     14.22 o
  -3  -5 -15       24.02       28.27     13.01 o
  -2  -5 -15       81.05      109.47     18.74 o
  -1  -5 -15       35.52       57.48     13.89 o
   0  -5 -15      534.61      666.16     38.15 o
   1  -5 -15      635.22      621.68     55.97 o
   2  -5 -15       77.83       97.86     18.66 o
  -8  -4 -15        4.76        4.54     12.91 o
  -7  -4 -15        1.55       -6.49     10.88 o
  -6  -4 -15      448.22      426.99     40.89 o
  -5  -4 -15      522.31      495.07     38.34 o
  -3  -4 -15      294.18      293.50     26.98 o
  -2  -4 -15      403.16      366.23     31.53 o
  -1  -4 -15      122.92      128.49     18.58 o
   0  -4 -15       64.51       53.95     14.18 o
   1  -4 -15       36.44       91.78     19.25 o
   2  -4 -15       64.24       63.25     14.61 o
  -7  -3 -15       18.51        7.12      9.85 o
  -6  -3 -15       43.69       59.18     15.27 o
  -5  -3 -15       40.09       46.00     10.44 o
  -4  -3 -15       97.97       98.11     14.00 o
  -3  -3 -15     1005.71      957.77     71.88 o
  -2  -3 -15     2451.70     2432.39    194.48 o
  -1  -3 -15       21.48       37.83     13.72 o
   0  -3 -15       26.07       15.14     13.32 o
   1  -3 -15      176.00      156.61     26.94 o
   2  -3 -15      601.22      620.00     47.72 o
   3  -3 -15      683.12      867.43    124.17 o
  -7  -2 -15       18.40       -3.13     17.12 o
  -6  -2 -15        4.73       -0.78      7.49 o
  -5  -2 -15        9.75       21.55     11.76 o
  -4  -2 -15      363.30      382.35     25.03 o
  -3  -2 -15     6557.79     6956.92    482.58 o
  -2  -2 -15      718.86      759.30     51.28 o
  -1  -2 -15       48.34       54.34     12.84 o
   0  -2 -15        3.24       13.51     12.70 o
   1  -2 -15      324.39      331.15     29.68 o
   2  -2 -15     1443.64     1506.41     77.49 o
   3  -2 -15      515.35      477.89     34.14 o
  -7  -1 -15        6.48        6.31      9.90 o
  -6  -1 -15       37.45       29.84     12.26 o
  -5  -1 -15        0.93       -1.32      7.65 o
  -4  -1 -15     2801.31     3073.53    245.10 o
  -3  -1 -15     2037.28     2195.58    152.30 o
  -2  -1 -15       26.85       66.55     17.08 o
  -1  -1 -15       26.50       41.31     13.40 o
   0  -1 -15      257.13      333.26     28.45 o
   1  -1 -15     1256.37     1455.28     88.06 o
   2  -1 -15      374.47      331.30     30.76 o
   3  -1 -15        5.13       31.39     12.49 o
  -7   0 -15       15.56       15.27     14.19 o
  -6   0 -15       88.54       73.49     12.69 o
  -5   0 -15       91.81       77.35     15.19 o
  -4   0 -15      616.67      686.52     48.75 o
  -3   0 -15      227.87      310.12     24.63 o
  -2   0 -15       86.25       82.71     18.39 o
  -1   0 -15      117.41      110.12     21.69 o
   0   0 -15     1176.08     1380.75     90.14 o
   1   0 -15      573.03      561.29     41.20 o
   3   0 -15       28.72       35.78     11.93 o
  -7   1 -15        8.73       22.77     11.61 o
  -6   1 -15      487.76      514.09     36.89 o
  -5   1 -15      118.31       90.33     15.52 o
  -4   1 -15      185.31      209.86     20.26 o
  -3   1 -15      361.00      446.22     26.11 o
  -2   1 -15      303.33      310.28     28.86 o
  -1   1 -15      383.95      438.71     34.69 o
   0   1 -15       85.31       82.67     21.90 o
   1   1 -15        7.69       13.27      8.77 o
   2   1 -15      159.72      149.26     16.10 o
   3   1 -15       23.71       32.30     14.07 o
  -7   2 -15      101.05      121.36     21.96 o
  -6   2 -15       23.75       19.32      8.98 o
  -5   2 -15       21.55       33.29     10.60 o
  -4   2 -15       89.62       68.94     14.19 o
  -3   2 -15      803.00      777.16     58.87 o
  -2   2 -15     1960.09     2036.38     96.82 o
  -1   2 -15       49.85       50.57     10.30 o
   0   2 -15       28.15       41.95     12.15 o
   1   2 -15        8.25        4.73     12.54 o
   2   2 -15      462.17      495.08     37.71 o
   3   2 -15       72.88       71.05     17.97 o
  -7   3 -15       20.95       29.75     12.33 o
  -6   3 -15        3.03       11.51     12.04 o
  -5   3 -15       27.79       30.35     13.31 o
  -4   3 -15      119.45       81.98     14.62 o
  -3   3 -15     3409.86     3320.27    290.60 o
  -2   3 -15      848.95      821.70     68.69 o
  -1   3 -15       28.96       37.93     12.11 o
   0   3 -15      126.92      164.27     17.87 o
   1   3 -15       48.70       57.56     16.60 o
   2   3 -15     1989.98     2403.52    197.18 o
   3   3 -15      163.27      148.80     19.17 o
  -7   4 -15        1.24       -3.95     11.24 o
  -6   4 -15      132.54      164.93     20.79 o
  -5   4 -15        6.58       15.47     10.76 o
  -4   4 -15      485.27      524.43     60.05 o
  -3   4 -15      630.56      631.70     43.31 o
  -2   4 -15       84.72      112.07     20.99 o
  -1   4 -15      178.74      150.34     18.38 o
   0   4 -15      120.16      131.95     22.06 o
   1   4 -15      357.63      306.59     30.64 o
   2   4 -15      923.78      921.85     69.78 o
   3   4 -15       53.96       26.85     13.90 o
  -7   5 -15      145.40       86.56     22.65 o
  -6   5 -15       74.37       99.59     20.67 o
  -5   5 -15      135.89       77.99     18.54 o
  -4   5 -15       64.46       48.14     10.82 o
  -3   5 -15       18.78       22.71     11.42 o
  -2   5 -15      376.74      478.79     50.18 o
  -1   5 -15      400.90      426.40     36.54 o
   0   5 -15      501.52      518.33     48.39 o
   1   5 -15       33.55       11.97     13.84 o
   2   5 -15       63.09       75.42     17.38 o
   3   5 -15       23.25       12.49     20.38 o
  -7   6 -15       99.31      108.21     19.28 o
  -6   6 -15      780.92      889.75    113.04 o
  -5   6 -15        2.55        1.54     12.78 o
  -4   6 -15        1.10        3.50      8.37 o
  -3   6 -15       48.92       63.89     14.47 o
  -2   6 -15       61.15       16.29     17.61 o
  -1   6 -15     2169.17     2342.40    172.70 o
   1   6 -15       52.70       44.76     14.59 o
   2   6 -15      152.46      135.57     20.84 o
   3   6 -15       78.64       43.21     14.20 o
  -7   7 -15     1233.92     1259.47    110.01 o
  -6   7 -15       22.68       16.88     13.72 o
  -5   7 -15        3.16      -10.29     14.80 o
  -4   7 -15      145.16      156.56     21.50 o
  -3   7 -15       64.68       67.57     15.40 o
   0   7 -15       10.76       49.03     15.96 o
   1   7 -15      352.22      240.04     37.14 o
   2   7 -15       75.30       86.97     16.37 o
   3   7 -15      253.24      197.95     26.84 o
  -6   8 -15        5.57      -18.69     13.71 o
  -5   8 -15       63.70       66.57     22.08 o
  -4   8 -15       71.95       71.72     19.37 o
   0   8 -15      115.58      115.00     20.01 o
   1   8 -15      267.84      258.27     41.51 o
   2   8 -15      389.36      317.85     46.12 o
   3   8 -15      150.02      152.83     26.46 o
  -6   9 -15       16.20       18.81     18.13 o
  -5   9 -15       18.00       -3.65     14.67 o
  -4   9 -15      619.81      653.56     74.71 o
  -3   9 -15      251.15      200.17     32.80 o
  -2   9 -15        0.15       27.93     13.66 o
   0   9 -15       75.59       65.23     18.15 o
   1   9 -15      858.43      987.33     84.47 o
   3   9 -15       15.93       30.90     15.77 o
  -6  10 -15        9.55       20.19     21.61 o
  -5  10 -15      114.50      177.42     31.60 o
  -4  10 -15      222.18      186.32     35.43 o
  -3  10 -15       67.85      141.43     26.99 o
  -2  10 -15      215.66      282.98     40.39 o
  -1  10 -15       10.16       27.84     14.96 o
   1  10 -15      191.53      168.51     25.66 o
   2  10 -15       26.89       17.33     12.44 o
   3  10 -15      202.57      239.98     37.87 o
  -6  11 -15      404.64      415.71     54.87 o
  -5  11 -15        2.65        8.02     24.61 o
  -4  11 -15      157.89      196.27     41.36 o
  -3  11 -15      222.42      315.95     64.48 o
  -2  11 -15       84.61       58.24     20.88 o
  -1  11 -15       72.36       74.48     28.84 o
   0  11 -15       66.29      110.91     21.33 o
   1  11 -15       62.79       49.29     18.61 o
   2  11 -15      393.13      484.57     53.98 o
   3  11 -15       68.84       62.05     23.44 o
  -5  12 -15       11.93       42.70     21.52 o
  -4  12 -15      264.00      304.50     47.34 o
  -3  12 -15       22.00       32.30     14.34 o
  -2  12 -15      762.99      907.36     92.17 o
  -1  12 -15      104.23      106.51     23.83 o
   0  12 -15       73.25       49.49     17.84 o
   1  12 -15       65.17       80.51     19.99 o
   2  12 -15       75.39       60.83     21.41 o
   3  12 -15      335.84      451.74     52.66 o
  -5  13 -15      113.48      143.48     35.95 o
  -4  13 -15        5.29       -4.70     20.70 o
  -3  13 -15      242.18      297.38     44.33 o
  -2  13 -15      120.76      150.92     28.36 o
  -1  13 -15        6.98       29.35     17.99 o
   0  13 -15      216.58      241.03     36.90 o
   1  13 -15       60.06       65.33     26.28 o
   2  13 -15      230.20      228.72     40.67 o
   3  13 -15      153.76      156.18     33.74 o
  -5  14 -15       27.98       20.36     26.16 o
  -4  14 -15       82.19       55.71     35.51 o
  -3  14 -15        9.21       17.62     19.72 o
  -2  14 -15      107.19      167.94     34.58 o
  -1  14 -15      223.50      267.51     44.82 o
   0  14 -15        3.99        0.61     19.59 o
   1  14 -15      228.23      242.19     34.91 o
   3  14 -15       27.18       23.08     17.80 o
  -4  15 -15       31.82       85.45     30.41 o
  -3  15 -15       15.97        2.13     24.41 o
  -1  15 -15       30.93       31.76     24.54 o
   0  15 -15       18.99       62.92     38.68 o
   1  15 -15       57.49       71.17     28.76 o
   2  15 -15      133.49      196.23     39.58 o
   3  15 -15      276.91      307.14     54.46 o
  -4  16 -15        3.37       33.64     30.44 o
  -3  16 -15       98.11      153.19     35.71 o
  -2  16 -15       11.12       27.88     27.34 o
  -1  16 -15       51.35       84.56     29.87 o
   3  16 -15       19.57       21.91     26.51 o
  -3  17 -15       25.22       46.91     29.62 o
  -2  17 -15      140.55      139.74     34.15 o
  -1  17 -15      283.74      235.60     47.85 o
   3  17 -15      194.94      168.74     43.24 o
  -3  18 -15       59.19       79.43     28.86 o
  -2  18 -15       23.20        1.38     29.28 o
   3  18 -15       32.47       25.47     43.61 o
  -2  19 -15        0.29        7.46     31.53 o
  -2 -22 -14       50.46       31.01     24.05 o
  -4 -21 -14        6.01       25.85     30.86 o
  -3 -21 -14       23.67       30.16     19.89 o
  -2 -21 -14      163.13      208.14     35.30 o
  -1 -21 -14      160.14      114.12     24.90 o
   0 -21 -14        1.45       12.21     29.13 o
  -5 -20 -14       15.73       39.71     25.04 o
  -4 -20 -14      120.57      109.28     32.12 o
  -3 -20 -14      143.19      182.64     30.09 o
  -2 -20 -14      180.53      160.96     29.65 o
  -1 -20 -14       23.46       62.08     24.71 o
   0 -20 -14        7.12      -17.26     37.55 o
  -5 -19 -14       76.73       54.79     26.58 o
  -4 -19 -14      306.67      510.87     63.48 o
  -3 -19 -14      262.92      341.31     40.96 o
  -2 -19 -14       52.44       68.26     25.26 o
  -1 -19 -14        6.82       52.69     26.76 o
   0 -19 -14       17.69       21.79     25.01 o
  -6 -18 -14        8.31       28.38     17.22 o
  -5 -18 -14      160.96      168.05     33.74 o
  -4 -18 -14      730.29      789.71     91.68 o
  -3 -18 -14       54.15      124.84     28.17 o
  -2 -18 -14       20.95      109.36     28.99 o
  -1 -18 -14       13.86       23.64     20.51 o
   0 -18 -14       29.41       61.10     17.96 o
  -6 -17 -14       23.18       12.27     16.08 o
  -5 -17 -14      203.61      173.05     31.45 o
  -4 -17 -14       21.26       43.64     18.24 o
  -3 -17 -14       44.00       28.26     24.36 o
  -2 -17 -14       90.78      103.05     24.72 o
  -1 -17 -14       87.66      106.11     22.83 o
   0 -17 -14        1.46       -6.29     29.92 o
   1 -17 -14       20.01        3.82     20.64 o
  -6 -16 -14       25.08       30.44     15.44 o
  -5 -16 -14       56.66       12.31     20.67 o
  -4 -16 -14      105.72      122.41     35.83 o
  -3 -16 -14      206.43      235.56     40.75 o
  -2 -16 -14      412.37      457.78     66.50 o
  -1 -16 -14      178.48      207.31     28.65 o
   0 -16 -14        0.10       -5.19     18.16 o
   1 -16 -14       66.92       62.66     20.63 o
  -7 -15 -14     1133.26     1290.59    110.48 o
  -6 -15 -14        1.85      -16.25     14.47 o
  -5 -15 -14       11.22       13.51     15.49 o
  -4 -15 -14      191.97      209.82     44.52 o
  -3 -15 -14      333.69      390.19     43.83 o
  -2 -15 -14      743.86      861.88     69.91 o
  -1 -15 -14       25.01       63.51     23.74 o
   0 -15 -14        2.61       -2.56     12.90 o
   1 -15 -14       48.14       20.46     13.23 o
  -7 -14 -14       57.30       40.66     20.00 o
  -6 -14 -14       40.05       20.94     14.30 o
  -5 -14 -14       57.91       42.52     15.29 o
  -4 -14 -14      170.13      171.85     25.97 o
  -3 -14 -14      657.22      683.36     66.52 o
  -2 -14 -14       69.96       73.75     19.61 o
  -1 -14 -14      149.95      130.26     22.76 o
   0 -14 -14      293.30      209.64     32.65 o
   1 -14 -14      262.64      345.43     39.97 o
  -7 -13 -14       49.83       62.86     34.28 o
  -6 -13 -14       34.77       60.11     27.68 o
  -5 -13 -14      153.51      157.27     25.05 o
  -4 -13 -14      129.81      104.53     33.36 o
  -3 -13 -14      147.08      150.73     29.92 o
  -2 -13 -14       36.74       68.06     18.31 o
  -1 -13 -14      150.29      164.52     28.39 o
   0 -13 -14      267.23      334.49     35.77 o
   1 -13 -14      871.80      770.31     93.48 o
  -7 -12 -14       20.19       41.18     18.70 o
  -6 -12 -14      181.13      161.89     25.86 o
  -5 -12 -14      607.81      322.03     45.04 o
  -4 -12 -14       45.67       93.16     17.47 o
  -3 -12 -14        0.81       22.60     11.20 o
  -2 -12 -14       42.37       42.43     13.38 o
  -1 -12 -14      507.49      628.52     55.56 o
   0 -12 -14      187.38      164.73     29.77 o
   1 -12 -14      219.47      265.01     32.38 o
  -8 -11 -14        0.45      -18.26     16.35 o
  -7 -11 -14       94.85       80.85     20.01 o
  -6 -11 -14     1285.47     1275.09     99.04 o
  -5 -11 -14       89.95      127.32     19.09 o
  -3 -11 -14       24.86       29.24     15.13 o
  -2 -11 -14       29.28       34.10     16.03 o
  -1 -11 -14      704.77      840.48     64.97 o
   0 -11 -14        8.25       15.18     16.30 o
   1 -11 -14      326.78      266.80     47.70 o
   2 -11 -14       97.85       81.34     21.02 o
  -8 -10 -14       68.11       71.99     22.62 o
  -7 -10 -14      459.47      499.79     57.75 o
  -5 -10 -14        2.02       35.43     13.47 o
  -4 -10 -14       63.91       38.35     11.05 o
  -3 -10 -14       78.72       76.85     17.51 o
  -2 -10 -14      216.42      203.17     29.94 o
  -1 -10 -14       28.59       50.80     19.81 o
   0 -10 -14      124.06      109.25     26.22 o
   1 -10 -14      175.64      150.94     32.08 o
   2 -10 -14      108.54      101.11     23.22 o
  -8  -9 -14      632.18      755.16     69.83 o
  -7  -9 -14       75.09       99.64     23.21 o
  -6  -9 -14       18.12        9.27     11.40 o
  -5  -9 -14        6.42       14.03     10.93 o
  -4  -9 -14       35.52       39.66     15.73 o
  -3  -9 -14      437.58      414.45     33.39 o
  -2  -9 -14       99.36      128.81     22.82 o
  -1  -9 -14      137.49      139.49     22.26 o
   0  -9 -14      991.17     1104.67     89.07 o
   1  -9 -14      637.49      688.15     74.83 o
   2  -9 -14      114.78      110.95     18.48 o
  -8  -8 -14       74.74      100.52     21.24 o
  -7  -8 -14       10.79       18.35     14.10 o
  -5  -8 -14       68.22       71.98     19.35 o
  -4  -8 -14      450.71      510.56     46.57 o
  -3  -8 -14      151.57      191.24     25.83 o
  -2  -8 -14       68.59       98.29     16.97 o
  -1  -8 -14       36.31       78.60     13.41 o
   0  -8 -14      447.81      523.54     49.14 o
   1  -8 -14     1202.23     1328.12     87.39 o
   2  -8 -14       34.24       27.58     15.00 o
  -8  -7 -14       10.81        7.88     12.77 o
  -7  -7 -14       18.24       34.66     15.44 o
  -6  -7 -14       41.68       46.90     11.17 o
  -5  -7 -14      245.92      204.06     21.75 o
  -4  -7 -14      129.52      100.50     18.17 o
  -3  -7 -14       89.50       67.93     17.54 o
  -2  -7 -14      261.22      188.34     32.07 o
  -1  -7 -14      536.28      463.31     53.14 o
   0  -7 -14      473.82      541.13     50.76 o
   1  -7 -14      451.80      430.84     52.76 o
   2  -7 -14       94.68       79.94     18.79 o
  -8  -6 -14       17.20       10.97     18.78 o
  -7  -6 -14      133.56      155.38     19.50 o
  -6  -6 -14      343.12      360.47     36.81 o
  -5  -6 -14      145.88      135.62     18.42 o
  -4  -6 -14       12.38       22.99     12.35 o
  -3  -6 -14       21.16       32.75     13.51 o
  -2  -6 -14      329.08      355.53     32.68 o
  -1  -6 -14     1169.26     1290.49     85.57 o
   0  -6 -14        0.81       11.97     13.82 o
   1  -6 -14        8.74       41.32     13.48 o
   2  -6 -14       98.07      114.52     18.33 o
  -8  -5 -14       21.48       29.58     17.24 o
  -7  -5 -14      845.72      862.28     73.03 o
  -6  -5 -14       16.01       18.25      9.37 o
  -5  -5 -14       35.83       36.49      9.09 o
  -4  -5 -14       13.25        4.89      9.73 o
  -2  -5 -14      733.75      670.74     62.28 o
  -1  -5 -14      357.55      357.56     33.99 o
   0  -5 -14        2.34        2.35     12.26 o
   1  -5 -14      173.34      134.14     27.25 o
   2  -5 -14      959.25     1027.33     66.28 o
  -8  -4 -14      101.33       -8.49      6.93 o
  -7  -4 -14      100.05      100.39     18.88 o
  -6  -4 -14        6.32        9.15      8.92 o
  -5  -4 -14       44.06       70.95     15.06 o
  -4  -4 -14       81.16       78.77     15.85 o
  -3  -4 -14     1732.52     1744.84     83.08 o
  -2  -4 -14      206.89      182.10     20.28 o
  -1  -4 -14       11.17        4.61     10.05 o
   0  -4 -14      123.02      132.91     15.13 o
   1  -4 -14       28.13       24.28     11.55 o
   2  -4 -14     3861.27     4062.31    204.92 o
   3  -4 -14       23.15       16.82     14.13 o
  -7  -3 -14        8.92        5.27     10.61 o
  -6  -3 -14        9.26       10.54      8.91 o
  -5  -3 -14       52.50       75.04     15.09 o
  -4  -3 -14      392.55      438.27     26.23 o
  -3  -3 -14      279.83      263.70     23.70 o
  -2  -3 -14        1.13       16.62      9.70 o
  -1  -3 -14       29.43       23.26     11.27 o
   0  -3 -14      423.68      498.56     44.74 o
   1  -3 -14      117.77      116.28     20.17 o
   2  -3 -14     1447.61     1466.10     97.99 o
   3  -3 -14       97.69       88.60     14.88 o
  -7  -2 -14        5.36        9.91     11.18 o
  -6  -2 -14       65.31       64.13     14.77 o
  -5  -2 -14      134.44      151.46     23.03 o
  -4  -2 -14       40.76       26.43     11.15 o
  -3  -2 -14       84.55       39.60     12.80 o
  -2  -2 -14       99.99       91.71     15.58 o
  -1  -2 -14      264.75      285.57     24.99 o
   0  -2 -14     1285.95     1263.53     60.24 o
   1  -2 -14       17.56       30.12     14.29 o
   2  -2 -14        2.64       81.91     18.85 o
   3  -2 -14       84.19       78.65     21.37 o
  -7  -1 -14       16.78       14.38     10.04 o
  -6  -1 -14      106.01       96.36     12.30 o
  -5  -1 -14      104.04      110.79     12.51 o
  -4  -1 -14       36.73       24.32     12.10 o
  -3  -1 -14       77.08       87.92     15.69 o
  -2  -1 -14      134.26      131.77     17.66 o
  -1  -1 -14      746.46      776.35     47.12 o
   0  -1 -14      635.36      658.94     47.58 o
   1  -1 -14       60.81       57.84      7.16 o
   2  -1 -14        8.36       15.75     11.22 o
   3  -1 -14      182.53      217.98     18.84 o
  -7   0 -14       74.11       92.93     17.02 o
  -6   0 -14       33.14       35.44     11.65 o
  -5   0 -14       75.45       84.55     15.67 o
  -3   0 -14      505.38      556.15     47.31 o
  -2   0 -14      722.92      732.94     42.88 o
  -1   0 -14      444.82      431.75     32.23 o
   0   0 -14        1.31      101.43     19.97 o
   1   0 -14       34.55       47.66     11.83 o
   2   0 -14      151.90      134.19     18.89 o
   3   0 -14      641.97      772.44     44.41 o
  -7   1 -14       29.19       39.54     11.10 o
  -6   1 -14        5.66       -2.36      9.99 o
  -5   1 -14       69.38       78.98     12.42 o
  -4   1 -14      623.21      691.38     45.29 o
  -3   1 -14     3385.35     3719.22    260.16 o
  -2   1 -14       83.94       78.00     10.76 o
  -1   1 -14       26.77       60.37     13.98 o
   0   1 -14       93.65       85.80     13.28 o
   1   1 -14       97.28      123.65     17.72 o
   3   1 -14      259.10      315.45     27.52 o
  -7   2 -14       14.62        2.44     13.74 o
  -6   2 -14       20.56       47.58     13.09 o
  -5   2 -14       93.38      103.94     12.65 o
  -4   2 -14     3959.52     4452.80    216.70 o
  -3   2 -14      674.12      701.72     45.46 o
  -2   2 -14       16.20        8.80     10.79 o
  -1   2 -14       37.46       27.95     12.07 o
   0   2 -14      196.13      203.97     18.27 o
   1   2 -14      481.84      516.90     42.37 o
   2   2 -14      117.11      138.21     19.97 o
   3   2 -14       19.37       31.10     12.55 o
  -7   3 -14      134.61      124.89     22.35 o
  -6   3 -14       13.26       16.69     13.33 o
  -5   3 -14      843.37      784.63     91.63 o
  -4   3 -14      592.50      536.54     44.35 o
  -2   3 -14      120.00      143.32     19.67 o
  -1   3 -14      114.75      126.79     22.75 o
   0   3 -14     1467.02     1503.32     83.13 o
   1   3 -14       40.91       44.18     13.69 o
   2   3 -14       77.95       73.24     16.20 o
   3   3 -14       16.58       35.38     19.46 o
  -7   4 -14      155.61      128.24     23.48 o
  -6   4 -14      905.06      965.41     99.97 o
  -5   4 -14      122.23       81.88     16.04 o
  -4   4 -14       39.45       51.45     15.13 o
  -3   4 -14      128.65      152.62     23.25 o
  -2   4 -14      194.28      136.35     17.81 o
  -1   4 -14      594.53      488.28     39.55 o
   0   4 -14      372.88      361.63     31.09 o
   1   4 -14        8.62        6.00     11.26 o
   2   4 -14      404.39      501.47     43.40 o
   3   4 -14        1.40        5.43     10.65 o
  -7   5 -14     1539.72     1684.77    103.56 o
  -6   5 -14       96.45       73.80     16.95 o
  -5   5 -14       24.58       19.15      9.37 o
  -4   5 -14      131.63      122.04     22.16 o
  -3   5 -14       12.54       25.25      9.30 o
  -2   5 -14     2046.43     2110.11    137.60 o
  -1   5 -14      188.25      208.29     21.45 o
   0   5 -14       18.46       74.03     15.00 o
   1   5 -14      193.94      200.22     20.51 o
   2   5 -14      571.05      492.49     44.46 o
   3   5 -14       30.33       29.84     16.19 o
  -7   6 -14       62.89       62.93     16.87 o
  -6   6 -14       19.51       34.91     22.14 o
  -4   6 -14       86.29       42.17     11.84 o
  -3   6 -14       69.47       77.06     14.23 o
  -2   6 -14      604.80      495.15     42.66 o
  -1   6 -14       24.82       51.11     12.87 o
   0   6 -14       15.23        2.03      7.89 o
   1   6 -14      447.78      365.17     46.46 o
   2   6 -14     2993.32     2296.11    203.44 o
   3   6 -14        1.61       -7.55      8.53 o
  -7   7 -14       37.37       49.59     28.33 o
  -6   7 -14      122.57      189.84     28.58 o
  -5   7 -14       15.74       30.05     14.09 o
  -4   7 -14      661.67      732.66     56.87 o
  -3   7 -14       89.01      108.07     17.79 o
  -1   7 -14      375.47      318.20     45.49 o
   0   7 -14      124.24      135.70     20.65 o
   1   7 -14     2019.27     2160.64    196.95 o
   2   7 -14      791.84      647.48     66.87 o
   3   7 -14        9.77       15.03     11.49 o
  -6   8 -14       38.53       40.53     16.73 o
  -5   8 -14      198.05      203.59     29.69 o
  -4   8 -14      115.46      110.94     20.92 o
  -2   8 -14       39.58       58.55     15.26 o
  -1   8 -14      108.76       68.13     15.33 o
   0   8 -14      863.14      581.22     58.17 o
   1   8 -14      761.05      567.42     47.14 o
   3   8 -14       90.32       64.50     17.59 o
  -6   9 -14       33.23       55.99     17.95 o
  -5   9 -14       53.74       31.64     17.98 o
  -4   9 -14       74.69       77.36     24.84 o
  -2   9 -14        6.73       24.14     11.67 o
  -1   9 -14      888.80      882.68     81.47 o
   2   9 -14       66.97       62.53     16.31 o
  -6  10 -14        9.68       18.50     17.12 o
  -5  10 -14        1.38       35.43     16.42 o
  -4  10 -14      117.87      134.87     27.51 o
  -3  10 -14       31.73       41.42     17.02 o
  -2  10 -14      135.08      105.68     21.97 o
  -1  10 -14       61.83       81.15     23.90 o
   0  10 -14       62.29       38.99     14.85 o
   1  10 -14       88.63       42.90     13.99 o
   2  10 -14      119.14      128.73     24.79 o
   3  10 -14      569.19      540.10     69.77 o
  -6  11 -14       28.49       35.57     20.21 o
  -5  11 -14       57.50       66.07     22.03 o
  -4  11 -14       14.79        9.52     17.14 o
  -3  11 -14      691.32      756.02     75.92 o
  -2  11 -14       78.40       93.86     18.17 o
  -1  11 -14       37.94       25.45     15.97 o
   0  11 -14       20.45       85.80     24.28 o
   1  11 -14       21.07       10.92     17.32 o
   2  11 -14     1219.34     1339.58    156.58 o
   3  11 -14      101.65      100.87     32.44 o
  -6  12 -14      150.00      156.34     30.31 o
  -5  12 -14       30.90       46.49     21.02 o
  -4  12 -14      491.81      514.23     66.39 o
  -3  12 -14      126.68       89.57     26.54 o
  -2  12 -14       37.73       85.08     24.80 o
  -1  12 -14      177.64      197.08     38.34 o
   0  12 -14      212.62      208.36     40.17 o
   1  12 -14       54.09       68.94     20.53 o
   2  12 -14      339.06      311.59     53.40 o
   3  12 -14       25.70       89.37     22.18 o
  -5  13 -14      159.07      128.25     36.65 o
  -4  13 -14       54.15       61.96     22.23 o
  -3  13 -14       29.17       21.60     21.80 o
  -2  13 -14      266.10      387.48     58.54 o
  -1  13 -14      178.46      198.58     36.74 o
   0  13 -14     1371.49     1334.80    149.92 o
   1  13 -14       90.40      134.42     23.51 o
   2  13 -14       22.35       55.05     26.12 o
  -5  14 -14       13.62       -6.08     23.45 o
  -4  14 -14       18.62       45.64     24.99 o
  -3  14 -14      130.10      208.99     36.12 o
  -2  14 -14       21.80       -0.32     23.66 o
  -1  14 -14      867.43      986.93    108.40 o
   3  14 -14       39.03       47.84     27.04 o
  -5  15 -14       73.46      110.72     33.53 o
  -4  15 -14       55.11       63.91     27.94 o
  -3  15 -14       77.54       87.16     24.07 o
  -2  15 -14      870.96      869.57    102.99 o
   3  15 -14      572.95      506.23     77.41 o
  -4  16 -14       29.82       18.16     26.93 o
  -3  16 -14      339.66      319.16     47.63 o
  -2  16 -14      119.44      125.76     29.20 o
  -4  17 -14      142.28      112.61     31.91 o
  -3  17 -14       17.18       48.57     33.88 o
  -3  18 -14       32.15       34.09     35.86 o
  -3 -22 -13      162.56      207.51     40.55 o
  -2 -22 -13      133.30      203.74     40.87 o
  -1 -22 -13       46.14       34.69     21.15 o
  -4 -21 -13      192.74      245.65     37.09 o
  -3 -21 -13       80.44       88.27     26.66 o
  -2 -21 -13       14.48       20.78     26.54 o
  -1 -21 -13       22.58       39.44     31.95 o
   0 -21 -13       60.09       82.42     26.20 o
  -5 -20 -13       69.66      100.02     30.75 o
  -4 -20 -13      336.94      349.90     44.08 o
  -3 -20 -13        8.22       33.40     24.68 o
  -2 -20 -13       39.90       44.48     26.16 o
  -1 -20 -13       95.14       81.08     27.07 o
   0 -20 -13        0.78       -4.71     23.60 o
  -6 -19 -13       13.78       -1.07     14.24 o
  -5 -19 -13      291.53      328.16     41.73 o
  -4 -19 -13        1.40       -6.86     21.53 o
  -3 -19 -13       62.84       -8.36     22.66 o
  -2 -19 -13       91.67       59.26     27.96 o
  -1 -19 -13       92.65      109.00     31.97 o
   0 -19 -13       33.29       14.85     17.51 o
  -6 -18 -13       23.55       32.92     17.64 o
  -5 -18 -13       72.77       80.69     27.20 o
  -4 -18 -13       82.50       74.55     28.13 o
  -3 -18 -13      123.06      111.80     30.50 o
  -2 -18 -13      160.06      194.46     26.71 o
  -1 -18 -13      236.28      228.63     37.49 o
   0 -18 -13        2.24       42.11     22.34 o
  -6 -17 -13       26.20       27.38     15.21 o
  -5 -17 -13        9.01       34.49     19.57 o
  -4 -17 -13       25.79       32.01     17.32 o
  -3 -17 -13      408.80      430.47     58.85 o
  -2 -17 -13      231.80      257.89     37.30 o
  -1 -17 -13        5.55       24.49     18.20 o
   0 -17 -13        0.18        9.37     17.42 o
   1 -17 -13       27.76       28.50     18.10 o
  -7 -16 -13       19.66       46.10     22.94 o
  -6 -16 -13       12.37      -10.46     22.98 o
  -5 -16 -13       45.82       70.67     19.64 o
  -4 -16 -13      289.79      305.98     45.38 o
  -3 -16 -13      918.12      882.87    111.44 o
  -2 -16 -13       67.75       89.64     22.56 o
  -1 -16 -13       42.20       39.08     19.07 o
   0 -16 -13       18.58       25.74     13.00 o
   1 -16 -13      105.62       88.59     25.28 o
  -7 -15 -13       89.31      118.33     24.19 o
  -6 -15 -13       18.38        8.42     13.81 o
  -5 -15 -13       77.83       81.87     20.77 o
  -4 -15 -13      648.21      542.20     64.58 o
  -3 -15 -13      150.66      208.29     31.25 o
  -2 -15 -13       55.82       48.44     19.22 o
  -1 -15 -13       91.06      135.06     28.08 o
   0 -15 -13      311.48      289.97     38.73 o
   1 -15 -13      199.99      177.47     26.55 o
  -7 -14 -13       45.91       59.37     29.65 o
  -6 -14 -13      136.75      188.22     26.77 o
  -5 -14 -13      164.92      133.43     27.34 o
  -4 -14 -13      128.80      101.05     20.94 o
  -3 -14 -13       40.44       24.97     19.24 o
  -2 -14 -13       46.16       97.44     23.61 o
  -1 -14 -13      195.78      214.47     25.31 o
   0 -14 -13     1365.48     1260.18    121.30 o
   1 -14 -13       22.77       51.14     23.99 o
  -7 -13 -13      182.87      206.77     30.64 o
  -6 -13 -13      789.28      820.75     82.89 o
  -5 -13 -13       82.78       87.27     25.73 o
  -4 -13 -13        0.75        9.79      9.88 o
  -3 -13 -13      175.63      145.66     23.52 o
  -2 -13 -13       85.66       91.42     19.95 o
  -1 -13 -13       99.18      107.65     22.29 o
   0 -13 -13      144.27      178.98     26.44 o
   1 -13 -13      175.77      150.73     26.70 o
  -8 -12 -13        9.11        4.68     16.58 o
  -7 -12 -13      249.12      250.56     30.80 o
  -6 -12 -13       32.52       38.25     22.43 o
  -5 -12 -13       35.93       51.69     18.59 o
  -4 -12 -13      105.33       64.03     17.95 o
  -3 -12 -13      105.09      125.42     19.93 o
  -2 -12 -13      250.22      248.02     29.85 o
  -1 -12 -13      222.33      212.03     26.12 o
   0 -12 -13       61.57       29.84     14.92 o
   1 -12 -13      135.46      129.92     19.72 o
   2 -12 -13      413.25      422.22     44.23 o
  -8 -11 -13      228.35      258.51     32.14 o
  -7 -11 -13       43.17       52.23     17.05 o
  -6 -11 -13       62.07       82.88     20.42 o
  -5 -11 -13       54.07       51.09     12.74 o
  -4 -11 -13        5.36        8.64     10.11 o
  -3 -11 -13      214.79      214.53     35.03 o
  -2 -11 -13        8.05       11.34     12.08 o
  -1 -11 -13       44.07       43.06     13.40 o
   0 -11 -13        1.48       25.46     15.10 o
   1 -11 -13      492.88      597.44     47.00 o
   2 -11 -13      526.30      443.73     52.35 o
  -8 -10 -13       15.79       36.91     17.03 o
  -7 -10 -13        9.03        6.50     15.59 o
  -6 -10 -13       33.53       53.84     19.31 o
  -5 -10 -13       66.89       42.91     14.04 o
  -4 -10 -13      137.55      129.98     19.00 o
  -3 -10 -13      159.34      192.37     26.06 o
  -2 -10 -13       41.58       52.69     18.69 o
  -1 -10 -13       34.54       86.47     20.76 o
   0 -10 -13     2453.80     2821.27    159.25 o
   1 -10 -13      667.71      687.71     50.80 o
   2 -10 -13       92.30       87.87     15.28 o
  -8  -9 -13       16.68        9.09     19.60 o
  -7  -9 -13       23.33       15.70     14.03 o
  -6  -9 -13       97.81       93.44     17.18 o
  -5  -9 -13      455.64      419.32     30.55 o
  -4  -9 -13       78.28       55.34     13.80 o
  -3  -9 -13       70.61       54.57     16.52 o
  -2  -9 -13      286.98      243.96     27.85 o
  -1  -9 -13      365.06      393.11     34.35 o
   0  -9 -13     7095.22     7450.00    539.64 o
   1  -9 -13       26.04       59.27     16.53 o
   2  -9 -13        1.83       -3.35     12.18 o
  -8  -8 -13        9.69       17.90     12.30 o
  -7  -8 -13       56.39       60.14     16.94 o
  -6  -8 -13      533.32      431.71     46.24 o
  -5  -8 -13       82.87       96.82     16.23 o
  -4  -8 -13       17.57       14.71     13.14 o
  -3  -8 -13        0.56       12.03      9.08 o
  -2  -8 -13      348.57      390.96     39.09 o
  -1  -8 -13     1671.23     1792.00    104.38 o
   0  -8 -13     1829.32     1840.57    124.00 o
   1  -8 -13      119.52      162.25     24.73 o
   2  -8 -13       32.76       39.82     15.61 o
  -8  -7 -13      106.21      118.89     19.37 o
  -7  -7 -13     1344.94     1422.97     92.30 o
  -6  -7 -13      147.71      165.85     21.56 o
  -5  -7 -13       33.23       22.70      9.86 o
  -4  -7 -13       30.48       32.66     13.70 o
  -3  -7 -13       64.68       83.85     15.39 o
  -2  -7 -13     1073.76     1005.37     96.38 o
  -1  -7 -13      462.86      492.19     40.83 o
   0  -7 -13       19.57       86.60     18.55 o
   1  -7 -13       46.04       73.87     16.48 o
   2  -7 -13      238.89      238.88     37.62 o
  -8  -6 -13      535.87      640.17     62.66 o
  -7  -6 -13      139.77      128.94     17.50 o
  -6  -6 -13        7.72       17.67      9.39 o
  -5  -6 -13        2.10        5.04      9.80 o
  -4  -6 -13       30.48       39.36     10.06 o
  -3  -6 -13      139.02      103.81     15.72 o
  -2  -6 -13      362.14      360.06     29.12 o
  -1  -6 -13       35.55       45.07     12.38 o
   0  -6 -13        1.68       19.38     13.99 o
   1  -6 -13      484.41      526.81     37.13 o
   2  -6 -13      912.07      972.17     95.95 o
   3  -6 -13       45.65        6.04     13.33 o
  -7  -5 -13        1.97       -4.84      9.94 o
  -6  -5 -13       20.22        9.22      8.23 o
  -5  -5 -13       25.81       26.83      7.90 o
  -4  -5 -13       80.37       84.55     13.38 o
  -3  -5 -13        2.14        8.61     11.75 o
  -2  -5 -13       73.80       84.30     15.76 o
  -1  -5 -13       75.33       90.12     13.50 o
   0  -5 -13      110.05      134.76     19.23 o
   1  -5 -13     1418.37     1381.92     76.44 o
   2  -5 -13      496.29      525.59     39.70 o
   3  -5 -13       14.74       25.63     12.49 o
  -7  -4 -13       14.12        6.93     11.94 o
  -6  -4 -13       80.31       73.51     17.99 o
  -5  -4 -13      130.35       85.18     11.09 o
  -4  -4 -13       22.64       14.65     10.11 o
  -3  -4 -13       45.22       43.71     10.84 o
  -2  -4 -13      124.19      107.34     13.25 o
  -1  -4 -13      262.23      284.13     28.64 o
   0  -4 -13     1736.49     1927.93    112.95 o
   1  -4 -13      374.93      297.31     27.44 o
   2  -4 -13      157.31      161.54     24.26 o
   3  -4 -13      116.81       96.83     14.95 o
  -7  -3 -13       38.05       34.26     11.76 o
  -6  -3 -13      525.83      546.98     36.10 o
  -5  -3 -13       21.57       24.34     10.37 o
  -4  -3 -13       68.76       73.17     11.52 o
  -3  -3 -13       25.61        7.32      9.36 o
  -2  -3 -13      364.78      356.04     28.52 o
  -1  -3 -13     2168.73     2197.98    131.01 o
   0  -3 -13      503.42      497.14     51.20 o
   1  -3 -13        3.32       26.45     10.76 o
   2  -3 -13       63.10       64.84     12.52 o
   3  -3 -13      298.46      279.32     25.98 o
  -7  -2 -13      108.50      140.54     18.20 o
  -6  -2 -13       42.92       33.85      8.15 o
  -5  -2 -13       15.01       26.54     10.36 o
  -4  -2 -13      519.12      533.59     54.50 o
  -3  -2 -13      334.42      298.79     26.46 o
  -2  -2 -13     1695.10     1856.47    122.73 o
  -1  -2 -13      232.94      217.84     20.34 o
   0  -2 -13       26.88       25.03      7.27 o
   1  -2 -13       20.16       27.97     12.26 o
   2  -2 -13      387.36      431.69     29.97 o
   3  -2 -13      749.10      786.96     59.46 o
  -7  -1 -13       17.35       25.31      8.92 o
  -6  -1 -13       20.14       24.92      9.69 o
  -5  -1 -13        1.69       -0.45      9.23 o
  -4  -1 -13     1525.10     1600.80    103.98 o
  -3  -1 -13     2543.53     2611.85    159.92 o
  -2  -1 -13      438.89      445.27     28.00 o
  -1  -1 -13       13.82       67.25     13.47 o
   0  -1 -13        1.05        1.14      8.84 o
   1  -1 -13      296.63      279.35     16.75 o
   2  -1 -13     2433.37     2657.51     92.71 o
   3  -1 -13      311.93      295.27     25.46 o
  -7   0 -13        7.32       18.01     11.51 o
  -6   0 -13       14.19       15.81      6.60 o
  -5   0 -13       41.71       32.61     11.52 o
  -4   0 -13    14180.38    15168.70   1067.89 o
  -3   0 -13      749.00      762.78     52.30 o
  -2   0 -13       27.91       61.13     12.01 o
  -1   0 -13        4.31        3.08      9.78 o
   0   0 -13       53.21       71.45     11.52 o
   1   0 -13      699.34      833.15     46.26 o
   2   0 -13      748.03      795.20     34.94 o
   3   0 -13       60.20       81.09     14.13 o
  -7   1 -13        4.81        5.53      9.80 o
  -6   1 -13       13.09       16.64      9.22 o
  -5   1 -13      386.78      389.15     30.32 o
  -4   1 -13     2198.73     2223.05    139.54 o
  -3   1 -13       31.55       70.38     13.50 o
  -2   1 -13       25.72       30.94     14.42 o
  -1   1 -13       11.08       17.52     12.54 o
   0   1 -13       59.06       54.25     14.53 o
   1   1 -13      410.26      439.72     39.86 o
   2   1 -13       56.93       73.27      8.42 o
   3   1 -13       52.72       50.11     12.58 o
  -7   2 -13       26.67       27.33     11.75 o
  -6   2 -13      184.24      190.89     19.09 o
  -5   2 -13       29.68       27.01      8.98 o
  -4   2 -13      160.06      272.57     35.66 o
  -3   2 -13      249.01      313.24     26.99 o
  -2   2 -13      117.75      123.09     17.74 o
  -1   2 -13       86.86       80.32     14.81 o
   0   2 -13      134.50      138.78     15.16 o
   1   2 -13       48.00       60.20      9.67 o
   2   2 -13       97.61       94.38     16.50 o
   3   2 -13      288.77      296.88     27.66 o
  -7   3 -13      370.18      369.62     58.53 o
  -6   3 -13       24.52       28.17     10.75 o
  -4   3 -13       21.58       17.89      8.24 o
  -3   3 -13      191.23      208.95     22.30 o
  -2   3 -13     1588.57     1598.76    107.70 o
  -1   3 -13       23.75       27.68     10.87 o
   0   3 -13       30.16       33.19     12.40 o
   1   3 -13       38.73       53.33     14.63 o
   2   3 -13      367.16      313.95     28.62 o
   3   3 -13      976.55     1078.62     68.05 o
  -7   4 -13      147.89      143.95     16.47 o
  -6   4 -13        0.45       -0.23     10.05 o
  -5   4 -13       34.79       55.61     12.37 o
  -4   4 -13        2.33        1.38      6.73 o
  -3   4 -13     1998.42     2068.40    167.68 o
  -2   4 -13      350.90      324.64     31.27 o
  -1   4 -13       16.25       30.63     11.09 o
   0   4 -13        0.10       12.59     11.06 o
   1   4 -13       99.98       92.86     17.23 o
   2   4 -13     1875.10     2212.00    168.24 o
   3   4 -13      515.51      548.03     39.22 o
  -7   5 -13       74.82       81.92     19.01 o
  -6   5 -13       72.20       95.51     20.01 o
  -5   5 -13       36.49       32.49     10.79 o
  -4   5 -13      136.30       98.01     16.57 o
  -3   5 -13      160.78      197.83     22.68 o
  -2   5 -13       50.20       44.13     11.51 o
  -1   5 -13      352.57      361.46     35.93 o
   0   5 -13       20.07       23.96     13.48 o
   1   5 -13      561.55      526.15     40.78 o
   2   5 -13      842.37      878.09     67.93 o
   3   5 -13       59.17       95.70     17.42 o
  -6   6 -13       40.03       59.26     14.69 o
  -5   6 -13      842.89      824.65     65.97 o
  -4   6 -13       65.67       63.18     11.72 o
  -3   6 -13       27.20       19.07      8.78 o
  -2   6 -13      175.43      113.18     19.88 o
  -1   6 -13      437.15      332.12     40.76 o
   0   6 -13       59.83       63.10     12.61 o
   1   6 -13      192.17      113.75     21.76 o
   2   6 -13      123.16      134.72     20.23 o
   3   6 -13        4.47        3.76     14.88 o
  -7   7 -13       44.48        9.82     10.24 o
  -6   7 -13      708.18      762.79     82.56 o
  -5   7 -13      198.78      167.04     23.89 o
  -4   7 -13      105.07       65.45     15.12 o
  -3   7 -13       75.65       63.31     12.17 o
  -2   7 -13      102.95      104.58     19.41 o
  -1   7 -13     4177.10     4318.35    255.99 o
   1   7 -13       35.09       58.65     13.50 o
   2   7 -13      342.82      429.20     52.90 o
   3   7 -13       11.82        1.15      8.35 o
  -6   8 -13       56.74       71.40     17.92 o
  -5   8 -13       61.00       55.40     16.94 o
  -4   8 -13       85.53       96.49     21.27 o
  -2   8 -13      629.88      730.24     64.22 o
  -1   8 -13      522.87      507.21     51.01 o
   0   8 -13      144.44      131.30     20.02 o
   2   8 -13       56.01       49.41     13.03 o
   3   8 -13      215.25      183.75     27.75 o
  -6   9 -13       10.13       55.47     19.71 o
  -5   9 -13      117.20      150.53     26.63 o
  -4   9 -13        3.60        4.99     13.27 o
  -3   9 -13      822.56      513.84     63.54 o
  -2   9 -13      102.51       81.15     16.71 o
   0   9 -13      915.22     1183.09    106.11 o
   1   9 -13       89.26      117.73     15.31 o
   2   9 -13      267.53      289.90     34.95 o
   3   9 -13      119.60       83.66     20.21 o
  -6  10 -13       37.83       54.07     19.29 o
  -5  10 -13       46.22       20.62     16.45 o
  -4  10 -13      148.90      120.13     28.46 o
  -3  10 -13      197.23      232.78     31.67 o
  -2  10 -13       14.54       25.19     14.85 o
   0  10 -13      451.90      399.62     56.31 o
   1  10 -13      892.50      895.77     78.76 o
   2  10 -13       60.92       46.17     18.47 o
   3  10 -13       33.26       21.70     15.85 o
  -6  11 -13       15.17       -1.07     24.08 o
  -4  11 -13       77.37       56.17     21.76 o
  -3  11 -13       83.26       96.69     22.66 o
  -2  11 -13       86.04       84.20     20.86 o
  -1  11 -13       31.55       24.58     14.48 o
   0  11 -13     2973.71     3124.49    260.02 o
   1  11 -13       44.73       64.45     22.44 o
   2  11 -13        6.49       51.54     19.44 o
   3  11 -13      301.48      269.44     37.28 o
  -6  12 -13      322.59      304.77     44.92 o
  -5  12 -13       41.11       17.02     19.58 o
  -4  12 -13        9.59       49.26     25.01 o
  -3  12 -13       87.44      102.60     24.59 o
  -2  12 -13       46.02       33.51     16.20 o
  -1  12 -13      117.30      123.18     31.38 o
   3  12 -13      179.32      188.50     32.64 o
  -6  13 -13       37.37       65.31     22.10 o
  -5  13 -13       31.89       37.33     25.48 o
  -4  13 -13      147.78      194.18     32.19 o
  -3  13 -13       17.09       47.95     18.65 o
  -2  13 -13      555.05      609.26     66.50 o
   3  13 -13      940.35      981.03    114.11 o
  -5  14 -13       79.51      114.30     29.12 o
  -4  14 -13       18.24       21.80     22.22 o
  -3  14 -13      102.97      124.66     27.39 o
  -5  15 -13       25.92       17.53     28.14 o
  -4  15 -13       99.25      106.55     30.02 o
  -3  15 -13       31.52       35.26     22.27 o
  -4  16 -13       10.58       22.93     24.54 o
  -3  16 -13       53.89       54.75     28.00 o
  -4  17 -13       14.65       -6.71     25.03 o
  -3 -23 -12      262.86      324.33     48.66 o
  -2 -23 -12       33.29       38.06     29.54 o
  -4 -22 -12      358.29      437.86     80.87 o
  -3 -22 -12       59.58       55.94     29.76 o
  -2 -22 -12       29.96       44.95     31.83 o
  -1 -22 -12       97.57      107.81     30.25 o
   0 -22 -12       41.15       41.27     27.16 o
  -5 -21 -12       23.28       34.03     24.23 o
  -4 -21 -12       49.22       31.84     23.98 o
  -3 -21 -12       31.72       15.16     19.88 o
  -2 -21 -12       18.41      -14.35     20.80 o
  -1 -21 -12      102.67      126.62     28.86 o
   0 -21 -12       16.15       -2.08     24.29 o
  -5 -20 -12       10.52       34.80     21.10 o
  -4 -20 -12       41.19       67.52     21.62 o
  -3 -20 -12       75.26       50.06     28.71 o
  -2 -20 -12       36.40       38.10     31.17 o
  -1 -20 -12      109.26       82.28     36.48 o
   0 -20 -12       47.57       74.20     21.66 o
  -6 -19 -12        6.46        0.53     19.16 o
  -5 -19 -12       59.69       49.80     22.24 o
  -4 -19 -12       14.22       24.51     18.55 o
  -3 -19 -12      272.19      250.89     48.28 o
  -2 -19 -12      156.08      211.71     27.45 o
  -1 -19 -12       20.47       19.55     18.21 o
   0 -19 -12       15.33       33.13     20.72 o
  -6 -18 -12        7.06        9.69     13.05 o
  -5 -18 -12      185.22      212.39     41.52 o
  -4 -18 -12      105.77      126.16     25.07 o
  -3 -18 -12      432.04      524.39     60.22 o
  -2 -18 -12       84.98       77.47     23.05 o
  -1 -18 -12       22.03       26.82     16.32 o
   0 -18 -12       34.75       76.46     23.00 o
   1 -18 -12       76.41       68.26     24.82 o
  -7 -17 -12       53.36       22.10     21.33 o
  -6 -17 -12      133.34      129.53     22.22 o
  -5 -17 -12      102.79      104.80     23.86 o
  -4 -17 -12       50.53       44.97     15.62 o
  -3 -17 -12       31.32       30.38     14.74 o
  -2 -17 -12       61.78       60.57     23.96 o
  -1 -17 -12       70.07       82.93     25.71 o
   0 -17 -12        2.23        9.63     16.89 o
   1 -17 -12      288.27      269.21     38.32 o
  -7 -16 -12       44.04       64.15     26.68 o
  -6 -16 -12       34.33       37.82     15.31 o
  -5 -16 -12      165.71      177.07     23.17 o
  -4 -16 -12       15.06       27.63     15.87 o
  -3 -16 -12      133.45      134.37     25.81 o
  -2 -16 -12      249.46      200.86     42.78 o
  -1 -16 -12       61.50       56.43     27.90 o
   0 -16 -12       12.15       28.40     13.66 o
   1 -16 -12        9.10       25.34     13.58 o
  -7 -15 -12      179.62      188.02     40.74 o
  -6 -15 -12      777.75      924.23     77.88 o
  -5 -15 -12        5.72       10.74     10.61 o
  -4 -15 -12       67.45       39.34     15.92 o
  -3 -15 -12      126.52      134.91     24.16 o
  -2 -15 -12      263.47      265.92     35.03 o
  -1 -15 -12       43.76       99.88     20.10 o
   0 -15 -12       77.61       75.61     18.89 o
   1 -15 -12       42.92       64.30     20.46 o
  -7 -14 -12     1577.28     1812.65    132.47 o
  -6 -14 -12       42.97       46.90     11.60 o
  -5 -14 -12        6.15       15.49     10.21 o
  -4 -14 -12       89.33       95.72     23.31 o
  -3 -14 -12      312.37      318.79     43.33 o
  -2 -14 -12       98.62      104.00     22.60 o
  -1 -14 -12       42.12       46.89     16.14 o
   0 -14 -12      154.05      118.16     31.26 o
   1 -14 -12       85.94       94.69     21.65 o
  -8 -13 -12      171.03      133.46     23.01 o
  -7 -13 -12      137.61      185.12     28.23 o
  -6 -13 -12       26.84       19.30     20.29 o
  -5 -13 -12      167.36      119.91     24.53 o
  -4 -13 -12      118.25      126.34     19.16 o
  -3 -13 -12      915.84      805.28     66.61 o
  -2 -13 -12       10.01        8.66     14.16 o
  -1 -13 -12       22.20       21.96     13.06 o
   0 -13 -12       19.34       -0.20     18.24 o
   1 -13 -12      200.55      220.33     30.16 o
   2 -13 -12      664.71      667.73     76.48 o
  -8 -12 -12        2.86       15.75     16.15 o
  -7 -12 -12        7.91       25.43     16.79 o
  -6 -12 -12       24.34       23.70     12.91 o
  -5 -12 -12       70.38       67.26     16.87 o
  -4 -12 -12      488.25      541.24     52.24 o
  -3 -12 -12      196.79      216.96     26.28 o
  -2 -12 -12        5.07       20.65     13.40 o
  -1 -12 -12      287.47      219.10     27.80 o
   0 -12 -12      783.43     1037.47     92.54 o
   1 -12 -12      114.17      101.80     22.80 o
   2 -12 -12       77.45       88.42     21.43 o
  -8 -11 -12       18.94       45.61     18.42 o
  -7 -11 -12        4.01       14.55     14.99 o
  -6 -11 -12      190.00      226.22     27.81 o
  -5 -11 -12      279.08      310.46     34.38 o
  -4 -11 -12       49.97       30.25     13.47 o
  -3 -11 -12       25.86       19.89     10.70 o
  -2 -11 -12       18.57       12.05     10.66 o
  -1 -11 -12      274.47      342.36     35.97 o
   0 -11 -12     3007.43     3199.95    340.59 o
   1 -11 -12      224.04      223.30     28.93 o
   2 -11 -12       24.77       54.39     14.48 o
  -8 -10 -12       10.56        2.59     12.10 o
  -7 -10 -12       47.46       49.90     14.82 o
  -6 -10 -12      626.96      677.05     51.71 o
  -5 -10 -12       31.82       56.17     15.02 o
  -4 -10 -12       47.96       35.81     15.88 o
  -3 -10 -12       84.08       67.98     14.72 o
  -2 -10 -12      258.30      284.02     29.64 o
  -1 -10 -12      708.65      563.45     59.29 o
   0 -10 -12      392.65      488.83     42.11 o
   1 -10 -12       53.74       38.31     18.05 o
   2 -10 -12       35.29       38.71     14.56 o
  -8  -9 -12       15.78       13.75     12.05 o
  -7  -9 -12      164.87      134.25     19.00 o
  -6  -9 -12       44.83       32.26     13.03 o
  -5  -9 -12       23.49       39.92     13.32 o
  -4  -9 -12        8.14        5.10      9.18 o
  -3  -9 -12      102.60      111.27     16.82 o
  -2  -9 -12      766.01      626.91     51.71 o
  -1  -9 -12       43.10       68.78     15.90 o
   0  -9 -12      233.47      300.84     28.54 o
   1  -9 -12       44.49       44.99     16.91 o
   2  -9 -12       21.38       32.60     14.09 o
  -7  -8 -12        4.51       21.42     13.49 o
  -6  -8 -12       21.11       27.95     14.43 o
  -5  -8 -12       93.92       86.12     22.65 o
  -4  -8 -12      293.04      267.11     29.79 o
  -2  -8 -12       97.55       75.91     14.86 o
  -1  -8 -12      144.05      130.10     18.10 o
   0  -8 -12      179.40      256.45     27.34 o
   1  -8 -12      416.77      410.22     48.90 o
   2  -8 -12      178.35      211.35     26.89 o
  -8  -7 -12       14.41       24.97     10.65 o
  -7  -7 -12       21.59       32.71     12.26 o
  -6  -7 -12       29.40       52.59     12.91 o
  -5  -7 -12       23.95       44.90      8.35 o
  -4  -7 -12     1716.83     1816.31    112.61 o
  -3  -7 -12      261.92      309.12     33.96 o
  -2  -7 -12       65.86       49.75     12.26 o
  -1  -7 -12      141.48      143.13     21.70 o
   0  -7 -12      271.91      283.99     32.87 o
   1  -7 -12     1808.23     1816.36    106.16 o
   2  -7 -12       75.24      113.61     15.98 o
   3  -7 -12        9.65       -1.36      9.52 o
  -8  -6 -12        2.29        1.21      6.45 o
  -7  -6 -12        4.15       14.06     10.60 o
  -6  -6 -12      112.62      138.23     19.47 o
  -4  -6 -12      182.65      199.39     25.00 o
  -3  -6 -12       31.53       28.30      8.68 o
  -2  -6 -12       22.35       22.57     11.01 o
  -1  -6 -12      481.11      435.86     41.81 o
   0  -6 -12     1378.86     1284.22     88.49 o
   1  -6 -12      421.75      477.84     46.04 o
   2  -6 -12       49.08       58.76     12.93 o
   3  -6 -12        1.89       12.69     10.25 o
  -7  -5 -12       42.66       54.23     13.35 o
  -6  -5 -12      674.70      636.71     55.18 o
  -5  -5 -12       23.91       20.42     10.55 o
  -4  -5 -12       27.23       29.20      8.98 o
  -3  -5 -12       76.66       80.44     11.56 o
  -2  -5 -12       36.50       43.31     13.20 o
  -1  -5 -12     2874.14     2652.94    167.86 o
   0  -5 -12      167.61      137.66     15.47 o
   1  -5 -12       29.84       29.02     11.57 o
   2  -5 -12      256.90      188.61     25.38 o
   3  -5 -12       15.91       27.32     15.89 o
  -7  -4 -12      593.52      710.07     70.34 o
  -6  -4 -12       66.81       57.60     10.96 o
  -5  -4 -12        4.37        3.09      4.44 o
  -4  -4 -12       14.32       12.51      7.42 o
  -3  -4 -12      175.99      192.95     20.35 o
  -2  -4 -12      513.24      451.58     36.04 o
  -1  -4 -12      687.29      652.39     43.11 o
   0  -4 -12      195.08      169.49     18.80 o
   1  -4 -12       55.11       76.68     13.19 o
   2  -4 -12      347.33      337.12     22.64 o
   3  -4 -12        1.94       15.34      8.66 o
  -7  -3 -12      110.70      132.14     15.14 o
  -6  -3 -12       10.21        3.19      5.58 o
  -5  -3 -12       17.12       27.91      6.91 o
  -4  -3 -12      360.72      405.22     33.59 o
  -3  -3 -12     1217.69     1539.64     96.55 o
  -2  -3 -12      137.25      111.12     13.31 o
  -1  -3 -12       21.37       51.10     11.28 o
   0  -3 -12        5.98       19.33     10.39 o
   1  -3 -12      246.82      254.66     24.35 o
   3  -3 -12        9.27       13.52      8.52 o
  -6  -2 -12       39.93       49.46      8.85 o
  -5  -2 -12      134.69      134.13     14.78 o
  -4  -2 -12     4913.64     5058.05    246.74 o
  -3  -2 -12      125.37      148.21     16.06 o
  -2  -2 -12        0.07      -12.20     11.07 o
  -1  -2 -12       47.62       68.45     13.30 o
   0  -2 -12      570.78      580.13     24.33 o
   1  -2 -12     2319.19     2433.51    114.13 o
   2  -2 -12      235.96      195.30     16.52 o
   3  -2 -12       31.10       14.63      9.51 o
  -7  -1 -12       13.40       31.33     10.22 o
  -6  -1 -12        8.11       23.90      8.99 o
  -5  -1 -12     1115.55     1161.52     67.58 o
  -4  -1 -12     1043.74     1102.15     52.56 o
  -3  -1 -12       47.13       48.00     10.21 o
  -2  -1 -12       65.78       77.68     14.03 o
  -1  -1 -12      217.43      247.10     20.66 o
   0  -1 -12     2621.32     2812.50    118.05 o
   1  -1 -12      248.42      256.11     14.11 o
   2  -1 -12        6.18       13.98      5.56 o
   3  -1 -12      289.42      310.26     26.54 o
  -7   0 -12       50.29       31.17     10.85 o
  -6   0 -12       17.37       45.21     12.10 o
  -5   0 -12      262.33      318.67     21.74 o
  -4   0 -12       86.09      133.58     21.11 o
  -3   0 -12      139.42      165.19     14.34 o
  -2   0 -12       35.85       66.10     13.06 o
  -1   0 -12     1582.94     1697.95     82.87 o
   0   0 -12      145.03      134.54     12.85 o
   1   0 -12       32.69       32.04      6.44 o
   2   0 -12      125.05      114.17     10.22 o
   3   0 -12      974.50     1074.49     50.86 o
  -7   1 -12      358.25      362.54     56.85 o
  -6   1 -12       21.97       16.05      8.14 o
  -5   1 -12        5.04        2.88      6.71 o
  -4   1 -12      131.02      136.35     18.04 o
  -3   1 -12      605.51      639.72     38.99 o
  -2   1 -12      193.61      180.25     18.45 o
  -1   1 -12      112.83      130.82     16.71 o
   0   1 -12        5.73        6.86      9.13 o
   1   1 -12        8.15        7.08      4.75 o
   2   1 -12      141.97      143.72     15.62 o
   3   1 -12     6750.53     7307.33    351.20 o
  -7   2 -12        7.86        9.70      8.14 o
  -6   2 -12        3.29        5.40      7.91 o
  -5   2 -12       54.96       87.40     13.50 o
  -4   2 -12       55.56       71.52     18.46 o
  -3   2 -12     4818.41     5357.78    275.74 o
  -2   2 -12        5.58       13.71      7.45 o
  -1   2 -12       60.11       46.41     10.98 o
   0   2 -12        1.38       10.14      9.56 o
   1   2 -12       22.99       16.08      5.58 o
   2   2 -12      701.64      775.24     39.69 o
   3   2 -12     2201.27     2166.34    101.07 o
  -7   3 -12       25.54       16.68     10.62 o
  -6   3 -12       52.44       47.59      9.79 o
  -5   3 -12       99.61       99.98     11.97 o
  -4   3 -12      446.83      439.43     41.32 o
  -3   3 -12      770.62      767.36     47.02 o
  -2   3 -12       15.81       27.80     11.75 o
  -1   3 -12       27.76       39.41     10.73 o
   0   3 -12        1.01        1.18      8.20 o
   1   3 -12       74.32       77.12      9.75 o
   2   3 -12       80.51       51.13      7.66 o
   3   3 -12      290.18      302.49     26.65 o
  -7   4 -12       38.62       29.41     14.13 o
  -6   4 -12       30.67       24.36     11.70 o
  -5   4 -12     1483.74     1639.38     97.69 o
  -4   4 -12       16.98       22.87      9.58 o
  -3   4 -12       94.27      155.69     26.37 o
  -2   4 -12      190.86      208.04     22.78 o
  -1   4 -12       23.97       30.34     11.15 o
   0   4 -12       75.52       65.27     13.96 o
   1   4 -12       31.70       27.21     11.44 o
   2   4 -12        5.76       24.77     11.89 o
   3   4 -12      348.78      360.65     31.49 o
   4   4 -12        0.42       -6.18      8.82 o
  -6   5 -12      467.95      521.74     44.61 o
  -5   5 -12       49.02       27.43      7.57 o
  -4   5 -12       22.44        4.06      7.66 o
  -3   5 -12      151.31      192.28     22.87 o
  -2   5 -12      194.97      161.31     21.28 o
  -1   5 -12      410.23      355.11     30.67 o
   0   5 -12        3.55       -1.93     10.38 o
   1   5 -12       29.22       34.45     12.07 o
   2   5 -12      112.34      149.44     21.17 o
   3   5 -12      832.19      724.95     70.69 o
   4   5 -12       98.22      119.12     18.27 o
  -6   6 -12       33.27       32.06     13.31 o
  -5   6 -12       27.74        4.70     10.18 o
  -4   6 -12       97.57       90.60     17.46 o
  -3   6 -12       43.27       39.96     10.81 o
  -2   6 -12     1744.75     1518.71    127.01 o
  -1   6 -12      212.62      204.71     26.09 o
   0   6 -12       15.97       11.65      8.50 o
   1   6 -12      328.80      351.72     29.04 o
   2   6 -12      188.95      138.28     23.99 o
   3   6 -12     3562.00     4063.37    344.82 o
   4   6 -12      177.00      145.62     23.01 o
  -6   7 -12       17.08       13.54     13.38 o
  -5   7 -12       43.72       72.06     16.71 o
  -4   7 -12        0.39        5.65      5.68 o
  -3   7 -12      217.90      225.87     21.34 o
  -2   7 -12      163.59      141.41     25.79 o
  -1   7 -12       29.42      101.75     17.33 o
   0   7 -12      284.83      326.65     29.21 o
   1   7 -12      412.08      357.24     45.11 o
   2   7 -12     2232.26     2227.73    114.53 o
   3   7 -12      631.69      637.78     60.89 o
   4   7 -12       32.51       50.72     16.94 o
  -6   8 -12      151.09      107.66     25.33 o
  -5   8 -12       55.37       58.38     17.42 o
  -4   8 -12      528.98      568.43     47.47 o
  -3   8 -12       82.62       33.58     12.01 o
  -2   8 -12      131.44      121.50     22.56 o
   0   8 -12      480.19      414.84     63.64 o
   1   8 -12     4008.75     4287.90    260.07 o
   2   8 -12      639.16      355.91     34.10 o
   3   8 -12       23.51       24.10     14.16 o
   4   8 -12       37.19       25.65     14.96 o
  -6   9 -12       10.79       25.25     13.03 o
  -5   9 -12      644.73      756.70     52.77 o
  -4   9 -12      121.09      106.57     20.17 o
  -3   9 -12      154.92      150.91     26.44 o
  -1   9 -12      151.14      130.52     20.52 o
   1   9 -12      538.66      540.18     52.48 o
   2   9 -12       92.44       94.53     21.15 o
   3   9 -12       43.61       45.13     20.81 o
   4   9 -12       25.24       26.47     18.22 o
  -6  10 -12       89.72       46.33     18.88 o
  -5  10 -12       39.70       61.73     21.20 o
  -4  10 -12       42.43       61.11     18.22 o
  -2  10 -12        6.61       16.69     11.15 o
  -1  10 -12     2024.22     2020.48    188.81 o
   2  10 -12       22.68       37.09     17.68 o
   3  10 -12       44.89       61.00     23.18 o
   4  10 -12      228.81      238.78     31.40 o
  -6  11 -12        6.43        9.61     19.44 o
  -5  11 -12      109.35      117.46     23.41 o
  -4  11 -12       10.11       -9.96     23.91 o
  -3  11 -12        0.46       12.48     13.92 o
  -2  11 -12      259.81      296.66     36.58 o
   3  11 -12      682.08      591.96     56.94 o
   4  11 -12       22.78       -1.47     15.87 o
  -6  12 -12       27.41       34.25     26.76 o
  -5  12 -12       75.40       71.45     18.90 o
  -4  12 -12       23.93       25.09     16.35 o
  -3  12 -12       87.34      124.55     27.59 o
   4  12 -12       14.92        9.00     15.63 o
  -6  13 -12      190.57      186.97     36.46 o
  -5  13 -12       10.75       -3.56     22.60 o
  -4  13 -12      275.31      293.28     32.87 o
  -3  13 -12       33.91       53.27     21.79 o
   4  13 -12      264.99      261.25     34.93 o
  -5  14 -12       96.15       74.57     22.33 o
  -4  14 -12       60.96       78.39     24.39 o
  -3  14 -12       54.30       75.36     29.41 o
  -5  15 -12       13.83       25.04     26.78 o
  -4  15 -12       22.97       16.02     24.02 o
  -5  16 -12       69.89       81.20     27.33 o
  -4  16 -12      157.20      194.40     35.67 o
  -4  17 -12       56.08      103.87     29.08 o
  -4  18 -12      384.56      437.86     80.37 o
  -3 -23 -11       49.62       46.69     21.07 o
  -2 -23 -11       30.28       36.76     29.37 o
  -1 -23 -11      104.25      101.16     34.28 o
  -4 -22 -11       75.22       89.92     32.02 o
  -3 -22 -11      172.97       98.79     25.23 o
  -2 -22 -11       22.16       23.67     24.80 o
  -1 -22 -11       33.09       41.08     22.21 o
   0 -22 -11       38.38       51.01     23.49 o
  -5 -21 -11       10.25       18.09     19.17 o
  -4 -21 -11      249.24      195.19     48.84 o
  -3 -21 -11      155.21      171.04     32.45 o
  -2 -21 -11        5.35        7.41     19.27 o
  -1 -21 -11        8.71        9.00     21.01 o
   0 -21 -11        3.79      -20.95     18.56 o
  -6 -20 -11        0.55        7.70     16.72 o
  -5 -20 -11      146.68      180.82     40.14 o
  -4 -20 -11      128.08      128.51     25.45 o
  -3 -20 -11      465.94      435.45     44.02 o
  -2 -20 -11       21.80       32.57     16.58 o
  -1 -20 -11       42.40       26.59     20.80 o
   0 -20 -11      390.09      273.48     45.33 o
  -6 -19 -11       19.08       15.42     19.49 o
  -5 -19 -11      252.99      275.39     51.26 o
  -4 -19 -11      140.47      154.95     22.58 o
  -3 -19 -11       46.69       73.63     26.44 o
  -2 -19 -11       37.09       27.25     15.32 o
  -1 -19 -11       27.10       16.71     15.63 o
   0 -19 -11      199.39      254.08     38.01 o
   1 -19 -11      130.82       91.69     22.91 o
  -6 -18 -11       73.95       90.61     20.57 o
  -5 -18 -11      393.59      433.43     42.21 o
  -4 -18 -11        8.66        3.70     11.88 o
  -3 -18 -11       86.00       79.92     16.03 o
  -2 -18 -11      335.49      309.57     53.46 o
  -1 -18 -11       98.20      150.98     26.80 o
   0 -18 -11       41.08       60.90     23.54 o
   1 -18 -11       24.82        6.95     19.30 o
  -7 -17 -11       75.87       78.26     15.74 o
  -6 -17 -11      727.65      807.19    109.80 o
  -5 -17 -11        5.32       12.08     16.67 o
  -4 -17 -11       16.34        8.29     13.29 o
  -3 -17 -11       66.40       65.87     21.04 o
  -2 -17 -11      515.17      585.37     58.22 o
  -1 -17 -11       41.79       16.59     19.74 o
   0 -17 -11        0.86      -13.11     10.93 o
   1 -17 -11       31.97       28.76     14.40 o
  -7 -16 -11      387.02      430.25     44.01 o
  -6 -16 -11      120.50      126.97     20.93 o
  -5 -16 -11       14.82        0.66     12.94 o
  -4 -16 -11       15.36       -3.33      9.78 o
  -3 -16 -11      341.88      333.81     44.31 o
  -2 -16 -11     1183.33     1410.89    148.71 o
  -1 -16 -11       83.31       53.72     18.28 o
   0 -16 -11        1.98       19.19     16.70 o
   1 -16 -11       68.16       74.18     23.90 o
  -7 -15 -11        3.76       11.77     16.80 o
  -6 -15 -11       60.74       82.06     16.08 o
  -5 -15 -11        6.67       16.56     12.44 o
  -4 -15 -11      180.14       80.39     14.57 o
  -3 -15 -11      627.30      668.17     62.02 o
  -2 -15 -11       14.29      -18.83     15.08 o
  -1 -15 -11        6.95        3.48     15.10 o
   0 -15 -11       61.38       89.53     19.78 o
   1 -15 -11       77.19       68.50     20.06 o
  -8 -14 -11       12.65       34.13     18.44 o
  -7 -14 -11      120.47      130.82     24.46 o
  -6 -14 -11       71.42       73.77     19.04 o
  -5 -14 -11      136.59      140.96     21.08 o
  -4 -14 -11      699.53      699.21     74.69 o
  -3 -14 -11       71.09       56.09     16.50 o
  -2 -14 -11        3.16        8.71     14.52 o
  -1 -14 -11       44.50       39.57     19.82 o
   0 -14 -11       41.10       88.33     16.80 o
   1 -14 -11       74.62       73.66     19.68 o
   2 -14 -11       68.14       98.34     18.51 o
  -8 -13 -11       10.62       25.51     15.25 o
  -7 -13 -11       81.36       90.11     21.15 o
  -6 -13 -11       92.58       87.11     14.34 o
  -5 -13 -11      793.63      861.19     84.77 o
  -4 -13 -11      113.20      157.81     25.32 o
  -3 -13 -11      109.58      110.96     23.63 o
  -2 -13 -11       93.53       54.70     11.81 o
  -1 -13 -11      413.50      384.99     42.44 o
   0 -13 -11     3033.56     3245.70    193.33 o
   1 -13 -11       54.51       28.60     16.45 o
   2 -13 -11       81.50       70.97     19.13 o
  -8 -12 -11       19.18       51.98     15.19 o
  -7 -12 -11       60.52       49.85     18.15 o
  -6 -12 -11      435.27      494.17     44.00 o
  -5 -12 -11       32.65       23.11     14.39 o
  -4 -12 -11        1.24       -8.03     10.91 o
  -3 -12 -11      101.59       62.91     16.45 o
  -2 -12 -11       93.24       78.30     18.43 o
  -1 -12 -11     2056.73     1919.37    143.02 o
   0 -12 -11      424.84      467.09     49.54 o
   1 -12 -11       34.84       38.49     17.06 o
   2 -12 -11       38.81       57.65     22.38 o
  -8 -11 -11       40.56       27.79     13.25 o
  -7 -11 -11      503.97      609.47     46.18 o
  -6 -11 -11       30.61       51.08     15.08 o
  -5 -11 -11       65.84       69.09     17.18 o
  -4 -11 -11      116.65      126.52     25.57 o
  -3 -11 -11      121.07      139.40     21.85 o
  -2 -11 -11     1413.02     1297.64    108.76 o
  -1 -11 -11      185.92      186.24     25.15 o
   0 -11 -11      319.92      302.59     44.52 o
   1 -11 -11      280.80      258.23     40.48 o
   2 -11 -11       91.09      113.70     19.23 o
  -8 -10 -11      189.89      218.68     27.81 o
  -7 -10 -11       10.79       12.57     11.74 o
  -6 -10 -11        2.77       18.53     11.97 o
  -5 -10 -11        1.72        2.73      6.08 o
  -4 -10 -11      142.41      137.31     18.42 o
  -3 -10 -11      785.89      678.26     69.09 o
  -2 -10 -11      193.04      209.11     22.49 o
  -1 -10 -11       14.58       42.35     10.05 o
   0 -10 -11       82.80       74.13     23.13 o
   1 -10 -11      328.23      341.58     33.73 o
   2 -10 -11      219.98      211.89     27.51 o
  -8  -9 -11       12.99       15.25     11.50 o
  -7  -9 -11        1.01       16.36      9.63 o
  -6  -9 -11        1.03        1.80     10.85 o
  -4  -9 -11     1015.27      830.83     71.45 o
  -3  -9 -11      128.70      107.43     16.18 o
  -2  -9 -11       34.88       30.81     12.92 o
  -1  -9 -11       31.18       30.77     13.32 o
   0  -9 -11      883.76      925.72     66.16 o
   1  -9 -11      730.65      661.43     56.30 o
   2  -9 -11        4.36       -0.74      9.79 o
  -8  -8 -11        0.51        2.30      9.04 o
  -7  -8 -11       28.64       19.83     11.93 o
  -6  -8 -11      171.57      188.16     18.43 o
  -5  -8 -11     1386.35     1275.28     72.91 o
  -4  -8 -11       47.60       46.06     10.90 o
  -3  -8 -11       48.39       47.04     13.44 o
  -2  -8 -11       33.33       61.45     13.33 o
  -1  -8 -11      402.72      464.74     45.50 o
   0  -8 -11     1719.27     1590.11    119.82 o
   1  -8 -11       43.78       66.96     12.02 o
   2  -8 -11       24.42       40.84     13.74 o
   3  -8 -11       37.44       16.97     12.80 o
  -8  -7 -11        1.89        3.92      7.93 o
  -7  -7 -11       41.48       60.33     13.41 o
  -6  -7 -11     1550.75     1535.63     89.16 o
  -5  -7 -11      168.58      144.34     18.47 o
  -4  -7 -11       55.29       64.22     14.65 o
  -3  -7 -11      129.64      135.63     18.58 o
  -2  -7 -11      242.89      225.66     24.29 o
  -1  -7 -11     1588.21     1512.16     90.21 o
   0  -7 -11      305.90      307.01     30.94 o
   1  -7 -11      110.20      101.31     17.89 o
   2  -7 -11      283.31      237.28     25.40 o
   3  -7 -11       74.57       39.43     12.57 o
  -7  -6 -11      321.14      331.71     27.54 o
  -6  -6 -11       89.71      108.69     16.49 o
  -5  -6 -11        6.07       17.81     10.28 o
  -4  -6 -11       32.64       19.80      9.03 o
  -3  -6 -11       32.04       39.76     11.35 o
  -2  -6 -11     1943.89     2092.10    125.08 o
  -1  -6 -11      333.18      337.42     28.46 o
   0  -6 -11       22.43       45.35     11.74 o
   1  -6 -11      150.57      107.40     19.09 o
   2  -6 -11      349.00      375.55     33.35 o
   3  -6 -11      481.09      418.75     34.16 o
  -7  -5 -11       42.97       34.78     13.26 o
  -6  -5 -11        6.59       12.64      8.67 o
  -5  -5 -11       42.14       34.67      9.44 o
  -4  -5 -11      171.65      155.85     20.06 o
  -3  -5 -11      381.36      375.07     25.53 o
  -2  -5 -11      301.32      358.03     30.26 o
   0  -5 -11       42.27       35.57     13.46 o
   1  -5 -11      472.35      456.85     35.24 o
   2  -5 -11     1015.12     1083.65     64.03 o
   3  -5 -11      168.79      170.41     17.02 o
  -7  -4 -11        8.98       13.08      8.52 o
  -6  -4 -11        5.19       -5.74      9.68 o
  -5  -4 -11       13.35        0.66      7.91 o
  -4  -4 -11     2732.78     2644.48    109.68 o
  -3  -4 -11       33.07       30.53     10.64 o
  -2  -4 -11      104.82      142.49     19.34 o
  -1  -4 -11      145.91      179.18     21.01 o
   0  -4 -11     1959.72     2053.71    114.44 o
   1  -4 -11     2861.43     2742.65    127.17 o
   2  -4 -11      343.16      303.13     26.99 o
   3  -4 -11       80.37       87.89     13.97 o
  -7  -3 -11        5.97       -3.39      8.68 o
  -6  -3 -11       40.89       39.07      9.64 o
  -5  -3 -11      747.96      754.65     47.22 o
  -4  -3 -11      389.81      401.96     27.28 o
  -3  -3 -11       24.98        5.23      9.11 o
  -2  -3 -11        1.96       16.93      8.60 o
  -1  -3 -11      123.63      103.59     15.94 o
   0  -3 -11    10134.83    10818.93    575.24 o
   1  -3 -11      664.53      613.96     39.35 o
   2  -3 -11       70.40       64.47     11.77 o
   3  -3 -11       22.04       14.72      8.95 o
  -7  -2 -11        1.28        5.25      6.63 o
  -6  -2 -11      734.97      732.80     88.56 o
  -5  -2 -11       72.05       95.35     12.75 o
  -4  -2 -11       43.68       44.64      9.55 o
  -3  -2 -11      126.97      147.14     14.60 o
  -2  -2 -11       55.09       40.61      9.99 o
  -1  -2 -11     1278.66     1324.40     56.15 o
   0  -2 -11     2031.50     2120.57     90.53 o
   1  -2 -11       21.44       59.52     10.88 o
   2  -2 -11      148.54      130.28     13.43 o
   3  -2 -11      257.93      221.51     22.52 o
  -7  -1 -11      117.62       99.33     15.75 o
  -6  -1 -11       71.65       71.47     11.67 o
  -5  -1 -11       27.46       29.14      9.14 o
  -4  -1 -11       18.82       12.95      7.88 o
  -3  -1 -11      788.41      791.03     48.63 o
  -2  -1 -11      381.37      355.40     25.82 o
  -1  -1 -11      108.06      136.13     10.19 o
   0  -1 -11      157.16      223.78     15.30 o
   1  -1 -11       54.79       52.29      6.07 o
   2  -1 -11      361.95      346.79     18.50 o
   3  -1 -11     1736.32     1797.23     90.49 o
  -7   0 -11       13.58       10.01      7.39 o
  -5   0 -11      116.14      127.93     17.17 o
  -4   0 -11       32.17       39.74     10.37 o
  -3   0 -11     8549.50     9152.10    465.01 o
  -2   0 -11       96.95       94.27     11.11 o
  -1   0 -11        8.48       11.02      8.39 o
   0   0 -11       84.95       95.39      9.42 o
   1   0 -11      191.80      200.25     14.62 o
   2   0 -11     1830.58     1911.12     78.62 o
   3   0 -11      254.35      289.23     17.70 o
  -7   1 -11       14.64        2.63      8.40 o
  -6   1 -11       36.39       29.44      9.23 o
  -5   1 -11      135.81      137.90     14.16 o
  -4   1 -11      958.56      890.90     65.60 o
  -3   1 -11      721.24      696.26     45.10 o
  -2   1 -11       95.15      131.51     16.95 o
  -1   1 -11       90.08      112.91     15.67 o
   0   1 -11      211.89      263.19     32.97 o
   1   1 -11     1703.98     1753.69     79.86 o
   2   1 -11      410.33      445.11     30.10 o
   3   1 -11       70.76       60.85      6.92 o
   4   1 -11       92.27      110.57     17.12 o
  -7   2 -11       13.22       16.35      7.98 o
  -6   2 -11       42.45       38.44      8.27 o
  -5   2 -11     1741.86     1703.70     86.90 o
  -4   2 -11       92.67       79.62     14.52 o
  -3   2 -11      123.32      143.96     20.02 o
  -2   2 -11       14.19       16.71     10.77 o
  -1   2 -11       37.53       52.63     11.60 o
   0   2 -11     2099.04     2782.17    142.29 o
   1   2 -11      149.75      138.03     13.47 o
   2   2 -11       39.09       40.64      6.82 o
   3   2 -11       99.06      115.83     10.03 o
   4   2 -11      368.00      318.03     23.96 o
  -7   3 -11        6.15       -1.24      5.96 o
  -6   3 -11      774.40      814.72     43.34 o
  -5   3 -11       99.04       97.74     10.58 o
  -4   3 -11       11.51       16.72      9.00 o
  -3   3 -11      167.93      181.63     19.02 o
  -2   3 -11       90.03      105.48     17.18 o
  -1   3 -11      120.54      100.28     13.28 o
   0   3 -11      784.71      780.45     40.40 o
   1   3 -11       27.45       36.59      8.31 o
   2   3 -11       16.48       18.29      9.11 o
   3   3 -11      509.55      524.44     30.75 o
   4   3 -11     2905.32     3106.03    213.06 o
  -6   4 -11       55.30       49.93     11.57 o
  -5   4 -11       44.46       48.29      9.80 o
  -4   4 -11      160.32      184.44     20.00 o
  -3   4 -11       91.15       88.76     10.01 o
  -2   4 -11     2480.12     2466.36    139.91 o
  -1   4 -11      171.05      148.16     17.14 o
   0   4 -11      198.14      212.81     21.98 o
   1   4 -11       27.86       20.93     10.27 o
   2   4 -11      135.65      135.73     19.39 o
   3   4 -11     3342.73     3633.59    221.14 o
   4   4 -11      621.33      581.29     44.17 o
  -6   5 -11       36.43       41.57     12.39 o
  -5   5 -11       53.71       79.64     13.57 o
  -4   5 -11      206.07      211.91     25.46 o
  -3   5 -11     1134.22     1212.94     72.47 o
  -2   5 -11      428.19      358.64     38.47 o
  -1   5 -11       95.91      103.22     16.93 o
   0   5 -11      212.40      277.49     19.47 o
   1   5 -11       30.21       23.01     11.65 o
   2   5 -11     1355.21     1677.57     80.78 o
   3   5 -11      683.99      673.02     52.96 o
   4   5 -11      157.92      179.76     27.02 o
  -6   6 -11      172.78      258.65     26.56 o
  -5   6 -11       68.38       70.33     14.99 o
  -4   6 -11     1831.55     1684.40     91.93 o
  -3   6 -11      141.47      123.36     15.16 o
  -2   6 -11       92.36      167.61     22.55 o
  -1   6 -11      119.01      116.67     12.67 o
   0   6 -11      315.76      309.74     31.15 o
   1   6 -11      360.64      350.16     31.64 o
   2   6 -11      369.89      416.45     31.11 o
   3   6 -11      138.52      173.62     28.58 o
   4   6 -11      105.50       96.74     17.53 o
  -6   7 -11       90.77      119.60     16.17 o
  -5   7 -11      299.97      317.47     31.35 o
  -4   7 -11      131.08      148.28     23.24 o
  -3   7 -11       30.66       53.22     15.63 o
  -2   7 -11      186.51      206.46     30.33 o
  -1   7 -11      170.11      208.75     24.04 o
   0   7 -11     1855.36     1592.91    107.14 o
   1   7 -11      202.97      147.63     20.38 o
   2   7 -11       33.92       60.08     15.98 o
   3   7 -11      132.21      156.99     23.24 o
   4   7 -11      110.63       79.20     21.83 o
  -6   8 -11     1264.32     1196.34    143.36 o
  -5   8 -11       55.67       54.56     14.74 o
  -4   8 -11       41.53       43.07     13.78 o
  -3   8 -11       97.21      131.94     21.69 o
  -2   8 -11      186.45      153.71     22.88 o
  -1   8 -11     3003.06     3373.74    203.10 o
   0   8 -11      443.30      381.65     42.44 o
   1   8 -11       52.48       99.25     20.16 o
   2   8 -11      174.44      185.85     19.60 o
   3   8 -11        9.07       26.48     12.16 o
   4   8 -11      547.34      562.45     52.49 o
  -6   9 -11       35.59       40.19     14.89 o
  -5   9 -11       69.98       96.05     20.12 o
  -4   9 -11        3.06       -0.69     10.73 o
  -3   9 -11       34.95       66.24     16.41 o
  -2   9 -11     1527.94     1505.90    119.64 o
   3   9 -11       99.71       71.41     18.45 o
   4   9 -11       74.01       54.24     20.86 o
  -6  10 -11        8.08       20.79     13.16 o
  -5  10 -11      147.24      180.82     26.25 o
  -4  10 -11       26.26       34.52     13.56 o
  -3  10 -11      260.19      268.17     38.11 o
  -2  10 -11       21.96        9.08     15.04 o
   4  10 -11        1.37       -1.76     12.44 o
  -6  11 -11      142.78      187.32     30.18 o
  -5  11 -11        2.36        3.25     15.86 o
  -4  11 -11      207.42      166.86     24.45 o
  -3  11 -11       34.02       49.89     18.89 o
   4  11 -11      142.28       86.58     24.83 o
  -6  12 -11       17.30       14.64     20.23 o
  -5  12 -11      178.11      166.49     27.26 o
  -4  12 -11       12.92       15.92     15.16 o
  -3  12 -11       40.10       26.47     20.32 o
  -6  13 -11      423.03      448.11     40.70 o
  -5  13 -11       20.41       32.32     21.64 o
  -4  13 -11       44.46       79.05     20.89 o
  -6  14 -11       80.91       60.49     21.59 o
  -5  14 -11       19.11       18.18     17.14 o
  -4  14 -11      144.47      192.21     31.96 o
  -5  15 -11       39.34        9.02     19.33 o
  -4  15 -11       40.44       42.15     19.21 o
  -5  16 -11       15.79       28.25     29.30 o
  -2 -24 -10       71.92      105.49     23.56 o
  -4 -23 -10       47.29        6.53     17.59 o
  -2 -23 -10       50.05       70.30     21.79 o
  -1 -23 -10        7.39       19.48     23.76 o
   0 -23 -10        7.18        9.12     18.26 o
  -5 -22 -10       26.53      -14.32     15.26 o
  -4 -22 -10      187.99      222.71     33.41 o
  -2 -22 -10        0.86        1.87     14.72 o
  -1 -22 -10       11.94       16.33     22.14 o
   0 -22 -10      120.58      107.79     28.18 o
  -5 -21 -10       47.11       64.65     20.85 o
  -4 -21 -10      337.04      327.21     41.39 o
  -3 -21 -10       24.53       -0.66     17.92 o
  -2 -21 -10        0.26       18.41     16.97 o
  -1 -21 -10       19.28       16.50     27.92 o
   0 -21 -10      196.41      226.38     42.36 o
  -6 -20 -10       33.46      -20.52     13.68 o
  -5 -20 -10      561.24      781.48     91.76 o
  -4 -20 -10       14.84        2.89     13.59 o
  -2 -20 -10       14.07       -2.19     11.57 o
  -1 -20 -10      114.53      103.17     36.85 o
   0 -20 -10      705.22      732.24     84.39 o
  -6 -19 -10      173.43      249.41     37.58 o
  -4 -19 -10       13.01       32.78     15.64 o
  -3 -19 -10      284.24      320.91     46.33 o
  -2 -19 -10      216.81      287.21     38.45 o
  -1 -19 -10      128.13      118.57     21.69 o
   0 -19 -10       95.27      211.33     35.53 o
   1 -19 -10       28.22        0.50     19.20 o
  -6 -18 -10       18.78       22.30     14.61 o
  -4 -18 -10      143.32      143.90     22.26 o
  -3 -18 -10      245.98      296.45     37.36 o
  -2 -18 -10      703.90       96.59     29.72 o
  -1 -18 -10        6.70       20.08     19.46 o
   0 -18 -10        1.00        9.33     28.27 o
   1 -18 -10       42.26       45.47     21.73 o
  -6 -17 -10       48.29       74.71     19.93 o
  -4 -17 -10       56.82       66.57     13.99 o
  -3 -17 -10      535.42      568.38     55.55 o
  -2 -17 -10       26.77       -6.01     11.24 o
  -1 -17 -10        5.95       -9.73     10.58 o
   0 -17 -10        2.88       11.16     10.55 o
   1 -17 -10      103.64      109.69     21.08 o
  -7 -16 -10       37.44       37.02     26.72 o
  -6 -16 -10      287.81      280.07     43.11 o
  -5 -16 -10       53.61       52.81     13.44 o
  -4 -16 -10      264.28      266.12     21.54 o
  -3 -16 -10       60.95       51.61     15.87 o
  -2 -16 -10       82.75       70.50     20.61 o
  -1 -16 -10      185.45      169.20     28.26 o
   0 -16 -10       21.95       12.76     15.00 o
   1 -16 -10       51.84       74.49     19.29 o
  -7 -15 -10       14.71       20.04      9.51 o
  -6 -15 -10      175.45      187.28     19.73 o
  -5 -15 -10      143.78      183.49     21.37 o
  -4 -15 -10        0.62        4.83      9.90 o
  -3 -15 -10       31.03       13.32     11.90 o
  -2 -15 -10       47.42       40.33     14.51 o
  -1 -15 -10      163.51      183.73     30.38 o
   0 -15 -10      300.97      257.73     30.00 o
   1 -15 -10       74.91       86.38     19.89 o
   2 -15 -10       61.09       41.15     11.67 o
  -8 -14 -10       24.49       27.21     14.23 o
  -7 -14 -10      157.67      129.29     20.17 o
  -5 -14 -10       22.46       20.56     10.51 o
  -4 -14 -10       65.17       50.40     12.74 o
  -3 -14 -10       99.01       84.26     16.80 o
  -2 -14 -10       40.52       60.75     16.11 o
  -1 -14 -10      898.39      877.71     76.81 o
   0 -14 -10       62.50       39.81     10.30 o
   1 -14 -10        1.61       12.68     10.50 o
   2 -14 -10      226.24      181.20     28.79 o
  -8 -13 -10       36.59       34.32     14.28 o
  -7 -13 -10      345.40      352.17     27.46 o
  -6 -13 -10        1.00        5.23     12.33 o
  -5 -13 -10       38.63       28.71     11.23 o
  -4 -13 -10       45.64       47.91     13.89 o
  -3 -13 -10       93.30      100.24     24.51 o
  -2 -13 -10      671.53      679.50     59.67 o
  -1 -13 -10      154.62      148.97     25.99 o
   0 -13 -10      397.00      368.18     41.35 o
   1 -13 -10       46.86       59.12     16.27 o
   2 -13 -10      231.56      207.75     26.93 o
  -8 -12 -10      673.35      756.71     65.46 o
  -7 -12 -10       31.32       38.54     15.94 o
  -6 -12 -10       35.46       56.62     14.41 o
  -5 -12 -10       31.22       36.82     13.84 o
  -4 -12 -10      149.14      131.81     18.02 o
  -3 -12 -10      218.38      179.71     21.33 o
  -2 -12 -10      179.61      183.62     25.91 o
  -1 -12 -10      119.25       84.49     18.97 o
   0 -12 -10      550.22      477.30     70.74 o
   1 -12 -10      456.02      431.14     52.32 o
   2 -12 -10       61.04      110.45     22.63 o
  -8 -11 -10       22.77       24.94     13.38 o
  -7 -11 -10        2.58        3.48     12.75 o
  -6 -11 -10       47.07       43.23     13.49 o
  -5 -11 -10       55.18       67.22     13.62 o
  -4 -11 -10     1726.73     1804.60    101.89 o
  -3 -11 -10       54.77       62.05     11.75 o
  -2 -11 -10      151.36      123.12     18.69 o
  -1 -11 -10      417.82      414.79     54.59 o
   0 -11 -10     1140.32     1172.01    101.31 o
   2 -11 -10        9.33       24.18     12.87 o
  -8 -10 -10        7.21       19.07     11.48 o
  -7 -10 -10       26.97       30.79     10.39 o
  -6 -10 -10       72.33       86.83     15.46 o
  -5 -10 -10      739.04      650.40     45.08 o
  -4 -10 -10      201.45      228.10     23.33 o
  -3 -10 -10       30.26       14.55     10.37 o
  -2 -10 -10       89.29       84.08     13.81 o
  -1 -10 -10      241.85      241.91     27.10 o
   0 -10 -10     2225.34     1976.61    200.54 o
   1 -10 -10      195.29      162.59     23.52 o
   2 -10 -10        1.12       11.26      9.85 o
  -8  -9 -10       15.13       15.73     10.87 o
  -7  -9 -10        4.08       16.25     10.53 o
  -6  -9 -10     1759.42     1727.22     99.71 o
  -5  -9 -10       46.54       61.42     13.33 o
  -4  -9 -10       18.02       19.27      9.48 o
  -3  -9 -10       50.11       60.47     12.49 o
  -2  -9 -10       70.19       92.51     13.21 o
  -1  -9 -10     1993.12     1825.11     99.83 o
   0  -9 -10       67.37       91.00     15.88 o
   1  -9 -10       26.17       18.81     11.17 o
   2  -9 -10       10.55        1.31      9.41 o
   3  -9 -10       90.58       93.37     14.38 o
  -7  -8 -10       43.93       82.01     14.60 o
  -6  -8 -10      147.94      181.49     19.79 o
  -5  -8 -10       19.89       34.69     10.51 o
  -4  -8 -10       15.98       21.19     10.07 o
  -3  -8 -10      302.12      340.28     27.68 o
  -2  -8 -10      752.71      731.00     44.89 o
  -1  -8 -10      106.50      139.07     19.44 o
   0  -8 -10       70.75       44.01     10.04 o
   1  -8 -10       21.07       19.37     10.36 o
   2  -8 -10      249.13      311.07     32.29 o
   3  -8 -10      190.69      214.17     25.66 o
  -7  -7 -10        8.56       19.71     11.43 o
  -6  -7 -10       17.29       28.07     10.64 o
  -5  -7 -10       34.73       41.30      8.35 o
  -4  -7 -10       35.89       73.86     10.83 o
  -3  -7 -10      979.80      921.40     69.65 o
  -2  -7 -10      326.43      339.96     31.00 o
  -1  -7 -10      142.24      117.68     15.16 o
   0  -7 -10       22.59       13.60     12.36 o
   1  -7 -10      428.43      406.87     32.24 o
   2  -7 -10      646.83      700.65     50.71 o
   3  -7 -10      142.73      153.89     23.32 o
  -7  -6 -10       13.71       14.25      9.73 o
  -6  -6 -10       23.78       28.09     10.39 o
  -5  -6 -10       52.26       68.81     10.05 o
  -4  -6 -10      230.60      232.66     20.32 o
  -3  -6 -10       25.02       45.75     10.07 o
  -2  -6 -10       51.57       69.74     14.23 o
  -1  -6 -10      232.08      210.92     22.21 o
   0  -6 -10      440.70      426.29     31.18 o
   1  -6 -10     1516.43     1491.17     89.78 o
   2  -6 -10       98.07       96.92     14.65 o
   3  -6 -10       58.44       51.18     12.79 o
  -7  -5 -10        5.20        9.02     10.72 o
  -6  -5 -10       49.31       62.34     12.57 o
  -5  -5 -10      764.12      749.72     48.02 o
  -4  -5 -10       35.85       36.28      9.60 o
  -3  -5 -10        6.46       16.17      8.12 o
  -2  -5 -10       41.38       55.67     10.33 o
  -1  -5 -10      764.99      817.16     59.25 o
   0  -5 -10     5605.35     5689.62    328.31 o
   1  -5 -10      342.67      393.65     27.85 o
   2  -5 -10       70.60       77.18     12.34 o
   3  -5 -10        0.71       -2.37      9.75 o
  -7  -4 -10       34.22       25.48      8.76 o
  -6  -4 -10     1655.31     1606.06    103.09 o
  -5  -4 -10       16.93       10.10      6.86 o
  -4  -4 -10       80.08       73.42     11.44 o
  -3  -4 -10       58.21       50.14     10.30 o
  -2  -4 -10      135.62      151.84     15.08 o
  -1  -4 -10     5924.99     5925.83    284.62 o
   0  -4 -10      418.78      475.11     35.35 o
   1  -4 -10       25.89       18.82      9.23 o
   2  -4 -10       18.35       37.83     11.39 o
   3  -4 -10       70.30       54.50     11.11 o
  -7  -3 -10      191.82      206.69     27.19 o
  -6  -3 -10      143.64      116.63     14.39 o
  -5  -3 -10       52.33       41.22      8.03 o
  -4  -3 -10        2.99        5.12      8.05 o
  -3  -3 -10      485.52      459.78     28.39 o
  -2  -3 -10      522.78      545.13     43.38 o
  -1  -3 -10      670.38      628.21     34.61 o
   0  -3 -10       35.61       47.39      9.36 o
   1  -3 -10      188.58      186.56     21.46 o
   2  -3 -10       21.99       23.24      7.65 o
   3  -3 -10       94.98      106.38     13.87 o
  -7  -2 -10       13.18       15.41      7.98 o
  -6  -2 -10       15.76       12.17      8.06 o
  -5  -2 -10        3.06      -12.03      8.02 o
  -4  -2 -10      184.38      189.23     14.65 o
  -3  -2 -10     7659.32     7776.78    381.62 o
  -2  -2 -10       20.07       14.80      5.59 o
  -1  -2 -10       16.08       13.86      5.75 o
   0  -2 -10        6.99       15.37      8.84 o
   1  -2 -10      141.82       88.45     11.83 o
   2  -2 -10      560.50      494.71     28.76 o
   3  -2 -10        3.04        8.41      9.50 o
  -7  -1 -10        9.92        1.10      6.12 o
  -6  -1 -10       14.37       14.51      7.04 o
  -5  -1 -10      146.55      179.18     16.14 o
  -4  -1 -10     1844.28     1606.34    110.80 o
  -3  -1 -10      718.11      685.92     43.52 o
  -2  -1 -10       74.11       65.72     10.46 o
  -1  -1 -10       58.62       59.49      6.17 o
   0  -1 -10       25.77       19.62      4.94 o
   1  -1 -10     1376.72     1437.51     57.43 o
   2  -1 -10      149.10      142.31     16.94 o
   3  -1 -10       40.39       48.62      9.58 o
   4  -1 -10       25.36       11.12      7.10 o
  -7   0 -10       11.35        4.33      6.21 o
  -6   0 -10      108.51      107.29     12.13 o
  -5   0 -10     3217.66     3322.55    255.36 o
  -4   0 -10      103.88       95.50     12.30 o
  -3   0 -10       76.16       78.92     11.30 o
  -2   0 -10      323.67      382.43     25.75 o
  -1   0 -10       58.96       61.07      8.04 o
   0   0 -10        6.74       19.13      4.87 o
   1   0 -10      108.71      130.60     10.56 o
   2   0 -10        3.81        3.64      4.11 o
   3   0 -10       19.99       23.90     11.66 o
   4   0 -10      101.54       91.09     13.53 o
  -7   1 -10        5.87        1.64      7.03 o
  -6   1 -10     1197.08     1299.79    124.65 o
  -5   1 -10      287.13      268.93     22.89 o
  -4   1 -10        3.06        3.41      8.34 o
  -3   1 -10      160.25      159.43     17.67 o
  -2   1 -10      968.29     1056.97     56.42 o
  -1   1 -10     1270.78     1349.45     57.33 o
   0   1 -10       17.88        7.86      4.76 o
   1   1 -10        6.71       12.66      4.51 o
   2   1 -10       48.75       57.76      9.72 o
   3   1 -10      367.75      330.92     17.65 o
   4   1 -10      418.68      451.45     31.03 o
  -6   2 -10       89.09       96.03     14.46 o
  -5   2 -10       74.51       77.67     14.63 o
  -4   2 -10        7.16       13.10      8.97 o
  -3   2 -10      193.41      189.34     17.65 o
  -2   2 -10     8805.48     9481.66    540.73 o
  -1   2 -10      506.70      521.14     30.33 o
   0   2 -10        1.65        2.34      4.14 o
   1   2 -10       94.14      108.42     11.90 o
   2   2 -10       39.33       42.84     11.35 o
   3   2 -10     2381.11     2756.91    119.50 o
   4   2 -10       59.79       56.08     13.02 o
  -5   3 -10      126.90      128.14     15.97 o
  -4   3 -10       13.36       15.83      7.33 o
  -3   3 -10     2063.92     1915.69    107.88 o
  -2   3 -10      217.38      244.27     19.95 o
  -1   3 -10       99.08      167.34     19.09 o
   0   3 -10       65.93       63.72      9.66 o
   1   3 -10       39.41       30.60      5.98 o
   2   3 -10      189.82      172.60     12.43 o
   3   3 -10      702.99      684.82     35.50 o
   4   3 -10       13.42       16.71     11.88 o
  -6   4 -10       55.12       73.63     17.50 o
  -5   4 -10       64.65       72.17     13.29 o
  -4   4 -10      980.85      840.96     61.71 o
  -3   4 -10      232.40      229.88     23.97 o
  -2   4 -10       36.06       62.88     11.17 o
  -1   4 -10      200.75      230.40     23.55 o
   0   4 -10      306.32      253.97     29.30 o
   1   4 -10      108.82       98.52     11.00 o
   2   4 -10        6.72        5.30      4.31 o
   3   4 -10       50.87       33.20      7.91 o
   4   4 -10      288.53      294.88     27.02 o
  -5   5 -10      691.52      678.47     60.52 o
  -4   5 -10      143.92      145.30     18.62 o
  -3   5 -10       96.72      108.55     13.84 o
  -2   5 -10      117.56      151.02     21.23 o
  -1   5 -10      176.41      171.39     22.39 o
   0   5 -10     2736.36     2729.88    158.93 o
   1   5 -10      168.70      130.61     14.89 o
   2   5 -10       18.05       23.22      9.21 o
   3   5 -10      244.19      306.70     27.46 o
   4   5 -10      647.17      613.27     44.19 o
  -6   6 -10      683.17      689.49     41.28 o
  -4   6 -10      155.17      141.41     18.92 o
  -3   6 -10      178.56      185.60     18.16 o
  -2   6 -10       75.07       65.90     10.74 o
  -1   6 -10     1119.77     1140.79     64.12 o
   0   6 -10      127.03      157.93     17.89 o
   1   6 -10       87.68       96.30     15.52 o
   2   6 -10      153.33      183.28     24.27 o
   3   6 -10      173.44      194.39     19.26 o
   4   6 -10     4118.52     4215.24    353.40 o
  -6   7 -10       60.98       43.18     14.56 o
  -5   7 -10       23.05       21.57     11.31 o
  -4   7 -10      115.66      139.23     18.99 o
  -3   7 -10       33.71       13.75     10.25 o
  -2   7 -10       51.94      102.50     14.29 o
  -1   7 -10      124.47      113.54     15.77 o
   0   7 -10       91.61      127.38     19.92 o
   1   7 -10      141.58      127.37     15.40 o
   2   7 -10      168.87      132.47     21.87 o
   3   7 -10     1970.74     2184.41    129.36 o
   4   7 -10      613.93      519.14     45.10 o
  -6   8 -10      113.95      119.78     25.14 o
  -5   8 -10       55.11       86.33     16.29 o
  -4   8 -10       45.41       39.67     11.54 o
  -3   8 -10      675.56      732.32     52.14 o
  -2   8 -10       84.80       78.70     14.59 o
  -1   8 -10      142.19      158.78     20.48 o
   2   8 -10     1558.66     1376.83     95.51 o
   3   8 -10      128.43      109.81     20.82 o
   4   8 -10       29.08       61.38     18.74 o
  -6   9 -10      235.24      265.79     36.93 o
  -5   9 -10        8.09        5.16     10.23 o
  -3   9 -10       86.63       78.18     14.79 o
   4   9 -10      119.45      158.79     22.40 o
  -6  10 -10      120.87      132.23     29.07 o
  -5  10 -10      626.64      664.11     50.97 o
  -4  10 -10       57.72       54.09     13.89 o
  -3  10 -10      150.31      173.88     28.31 o
   4  10 -10      113.76       72.00     22.00 o
  -6  11 -10     1032.87      997.23    129.63 o
  -5  11 -10       10.87       14.32     14.54 o
  -4  11 -10       81.19       84.59     27.03 o
  -6  12 -10       44.08       39.27     18.64 o
  -5  12 -10        5.42       21.68     15.47 o
  -4  12 -10       29.53       32.87     19.45 o
  -6  13 -10      204.76      243.18     33.87 o
  -5  13 -10       89.29       96.36     30.40 o
  -4  13 -10       21.16       19.01     14.20 o
  -6  14 -10       84.38       78.78     22.57 o
  -5  14 -10       16.75       25.14     20.08 o
  -5  15 -10       80.63       73.34     31.51 o
  -5  16 -10       12.57        1.58     24.08 o
  -5  17 -10       56.76       81.12     38.19 o
  -3 -24  -9      116.47      167.70     31.69 o
  -2 -24  -9        3.47        8.58     17.35 o
  -1 -24  -9       13.23        7.41     24.47 o
  -2 -23  -9        4.69       -8.42     14.46 o
  -1 -23  -9       77.35       48.38     20.62 o
   0 -23  -9      143.68      198.94     35.11 o
  -5 -22  -9      107.43       84.80     22.12 o
  -4 -22  -9       28.69       19.75     14.47 o
  -2 -22  -9       31.75       13.50     16.08 o
  -1 -22  -9       63.46      105.07     25.22 o
   0 -22  -9      121.52      134.36     36.48 o
  -6 -21  -9      128.98       92.36     21.17 o
  -5 -21  -9        8.67       16.26     16.24 o
  -4 -21  -9       48.99       81.15     20.80 o
  -2 -21  -9        1.18        5.04     15.78 o
  -1 -21  -9      129.86      136.83     32.04 o
   0 -21  -9        6.50       15.90     21.46 o
  -6 -20  -9       28.19       46.07     15.59 o
  -5 -20  -9      126.54       97.80     33.29 o
  -4 -20  -9       62.03       94.04     19.84 o
  -2 -20  -9      134.15      156.41     24.60 o
  -1 -20  -9       47.73       44.79     19.46 o
   0 -20  -9      151.11       32.26     17.91 o
   1 -20  -9       20.59      -26.81     27.58 o
  -6 -19  -9       42.21       48.36     16.40 o
  -4 -19  -9       62.42       72.21     18.68 o
  -2 -19  -9       11.03       47.77     16.84 o
  -1 -19  -9       17.09       21.49     14.22 o
   0 -19  -9      295.96      101.00     31.45 o
   1 -19  -9      130.06      124.64     31.69 o
  -6 -18  -9      134.44      159.59     26.08 o
  -4 -18  -9      586.09      619.09     74.33 o
  -3 -18  -9       19.95       24.35     11.14 o
  -2 -18  -9      172.70      203.20     28.74 o
  -1 -18  -9       46.09       24.37     13.87 o
   0 -18  -9       17.34        8.67     10.43 o
   1 -18  -9      150.14      152.54     25.53 o
  -7 -17  -9        7.16       12.76     17.72 o
  -4 -17  -9       30.33       65.49     16.38 o
  -3 -17  -9       47.84       48.69     14.84 o
   0 -17  -9      185.10      150.79     23.86 o
   1 -17  -9       13.98       28.14     17.06 o
  -7 -16  -9       28.75        9.48     10.35 o
  -6 -16  -9     1679.65     1418.09    142.88 o
  -4 -16  -9       17.04       31.25     11.83 o
  -3 -16  -9       73.88      112.21     18.54 o
   0 -16  -9        5.80       10.26     10.80 o
   1 -16  -9        6.31       19.51     12.72 o
  -8 -15  -9       32.07       15.80     14.61 o
  -7 -15  -9      102.64       44.77     15.50 o
  -6 -15  -9        5.66        6.77      8.81 o
  -5 -15  -9       10.16        6.30      9.07 o
  -4 -15  -9       52.83       54.91     15.99 o
  -3 -15  -9       51.69       68.04     16.96 o
  -2 -15  -9      328.40      263.87     23.60 o
  -1 -15  -9      170.98      202.48     29.27 o
   0 -15  -9       57.30       29.42     11.40 o
   1 -15  -9      201.88      141.17     24.06 o
   2 -15  -9      453.03      529.39     53.20 o
  -8 -14  -9      185.53      191.37     26.72 o
  -7 -14  -9       13.53       21.45     10.76 o
  -6 -14  -9       14.25       16.76      8.10 o
  -5 -14  -9      108.57       54.33     13.39 o
  -4 -14  -9      132.37      144.54     19.99 o
  -3 -14  -9       67.33       52.95     11.97 o
  -2 -14  -9      154.67      167.12     26.10 o
  -1 -14  -9       81.80      110.45     18.00 o
   0 -14  -9       39.51       23.94     12.29 o
   1 -14  -9      166.28      205.14     25.79 o
   2 -14  -9     1270.05     1350.26    109.23 o
  -8 -13  -9       17.02       11.88     11.15 o
  -7 -13  -9       17.83       10.35      9.21 o
  -6 -13  -9        9.51       12.04      8.46 o
  -5 -13  -9       59.41       46.08     18.28 o
  -4 -13  -9      114.63       89.98     14.87 o
  -3 -13  -9       47.20       47.34     10.30 o
  -2 -13  -9       79.95       54.87     14.25 o
  -1 -13  -9      416.28      452.43     48.84 o
   0 -13  -9     1148.45     1110.02    100.46 o
   1 -13  -9      875.00      924.74     76.71 o
   2 -13  -9       18.67       35.27     15.25 o
  -8 -12  -9       18.65       26.77     14.20 o
  -7 -12  -9        2.75       31.82     14.82 o
  -6 -12  -9       66.73       63.13     12.33 o
  -5 -12  -9     1528.15     1449.04    110.43 o
  -4 -12  -9       19.41       24.32      8.95 o
  -3 -12  -9       41.71       33.20     15.24 o
  -2 -12  -9      115.11      122.03     29.77 o
  -1 -12  -9      696.18      700.76     71.57 o
   0 -12  -9     3677.93     3838.31    303.55 o
   1 -12  -9      143.38      159.62     26.59 o
   2 -12  -9        3.70       30.10     13.84 o
  -8 -11  -9       42.82       50.65     13.98 o
  -7 -11  -9       12.43       39.34     11.15 o
  -6 -11  -9      771.30      832.18     59.14 o
  -5 -11  -9       67.65       42.15     12.14 o
  -4 -11  -9      138.94      138.24     22.56 o
  -3 -11  -9      121.77      106.20     19.49 o
  -2 -11  -9      215.43      207.10     20.19 o
  -1 -11  -9     3142.30     3062.70    228.93 o
   0 -11  -9      190.46      237.88     36.08 o
   1 -11  -9      143.07      132.79     25.92 o
   2 -11  -9       82.54       76.43     17.20 o
  -8 -10  -9       12.01       24.99     11.50 o
  -7 -10  -9       83.49       68.51     12.35 o
  -6 -10  -9      112.16       85.67     21.25 o
  -5 -10  -9       42.90       51.59     11.97 o
  -4 -10  -9      133.05      118.90     18.95 o
  -3 -10  -9      243.84      197.55     19.56 o
  -2 -10  -9       64.38      134.90     17.08 o
  -1 -10  -9      189.29      172.62     23.72 o
   0 -10  -9       48.14       49.93     13.37 o
   1 -10  -9      401.59      367.70     36.72 o
   2 -10  -9      103.38       94.13     12.77 o
   3 -10  -9      918.40      664.39     62.25 o
  -8  -9  -9      545.85      495.75     60.95 o
  -7  -9  -9       19.41        8.64      9.08 o
  -6  -9  -9       64.39       77.29     17.15 o
  -5  -9  -9       24.62       25.99     10.79 o
  -4  -9  -9       59.03       27.49      9.96 o
  -2  -9  -9       75.83      150.00     20.08 o
  -1  -9  -9       66.42       46.82     13.31 o
   0  -9  -9        7.22       17.63     10.66 o
   1  -9  -9      237.18      254.68     22.34 o
   2  -9  -9     1432.40     1471.77    117.57 o
   3  -9  -9      188.98      197.93     27.43 o
  -7  -8  -9        2.47        1.88      8.15 o
  -6  -8  -9       35.03       39.84      9.33 o
  -5  -8  -9       92.22      107.32     11.16 o
  -4  -8  -9      336.99      344.40     22.19 o
  -3  -8  -9       76.49      131.24     14.82 o
  -2  -8  -9      141.26      144.40     18.92 o
  -1  -8  -9      117.96       74.44     14.95 o
   0  -8  -9      242.33      220.68     23.36 o
   1  -8  -9     1899.56     1793.59    122.50 o
   2  -8  -9      194.04      224.31     21.88 o
   3  -8  -9       26.80        5.54     13.69 o
  -7  -7  -9        7.77        7.35      7.56 o
  -6  -7  -9       41.18       73.86     15.32 o
  -5  -7  -9     2212.11     1976.49    105.39 o
  -4  -7  -9        1.82      -10.52      7.01 o
  -3  -7  -9       11.65        2.73      8.88 o
  -2  -7  -9      244.30      217.40     20.74 o
  -1  -7  -9      564.50      594.45     41.64 o
   0  -7  -9     1036.10     1024.83     61.03 o
   1  -7  -9      105.31      132.81     17.55 o
   2  -7  -9       30.26       17.09      8.76 o
   3  -7  -9       71.39       44.27     14.44 o
  -7  -6  -9       44.72       48.28      9.01 o
  -6  -6  -9      153.02      161.69     17.59 o
  -5  -6  -9      187.09      176.51     16.12 o
  -4  -6  -9        5.68       -0.69      7.02 o
  -3  -6  -9       47.19       53.52      7.49 o
  -2  -6  -9      153.32      141.47     18.59 o
  -1  -6  -9     5038.10     4621.79    216.22 o
   0  -6  -9       19.82      -11.26      9.04 o
   1  -6  -9      117.40      146.35     12.71 o
   2  -6  -9       36.47       48.24     12.78 o
   3  -6  -9       94.14      103.92     12.50 o
  -7  -5  -9      566.47      533.48     47.50 o
  -6  -5  -9        1.60        4.35      7.05 o
  -5  -5  -9        6.23       11.13      8.66 o
  -4  -5  -9       34.55       22.11      7.07 o
  -3  -5  -9       71.13       69.89     10.05 o
  -2  -5  -9     6055.85     5837.71    254.30 o
  -1  -5  -9      518.61      495.55     41.53 o
   0  -5  -9      200.63      179.17     17.23 o
   1  -5  -9      214.06      221.67     21.04 o
   2  -5  -9      240.19      257.19     22.92 o
   3  -5  -9     1699.26     1772.65    105.91 o
  -7  -4  -9        4.64        3.52      5.88 o
  -6  -4  -9       17.11       20.58      8.49 o
  -5  -4  -9       87.81       68.22     10.53 o
  -4  -4  -9      312.93      338.01     25.98 o
  -3  -4  -9     1549.25     1479.81     69.45 o
  -2  -4  -9      508.68      558.94     41.07 o
  -1  -4  -9       85.17       89.94     10.89 o
   0  -4  -9        9.45       17.53      7.16 o
   1  -4  -9      781.20      821.24     44.66 o
   2  -4  -9     2061.71     1964.44     96.81 o
   3  -4  -9      275.57      321.33     29.61 o
  -7  -3  -9        4.75        3.04      5.21 o
  -6  -3  -9       13.58        1.84      6.04 o
  -5  -3  -9      246.33      243.34     19.17 o
  -4  -3  -9     5519.55     5448.22    272.65 o
  -3  -3  -9      235.95      230.14     18.91 o
  -2  -3  -9       22.94       36.05      8.56 o
  -1  -3  -9       34.42       23.12      6.51 o
   0  -3  -9      210.96      175.84     13.67 o
   1  -3  -9     5385.57     6059.25    281.10 o
   2  -3  -9      282.68      359.75     24.42 o
   3  -3  -9       26.16       35.53      8.18 o
   4  -3  -9       29.02       45.69     12.90 o
  -6  -2  -9       45.71       58.49      9.50 o
  -5  -2  -9     1639.45     1542.93    113.72 o
  -4  -2  -9      356.70      341.89     26.61 o
  -3  -2  -9        5.28        6.38      7.20 o
  -2  -2  -9        5.46        2.50      5.93 o
  -1  -2  -9      418.60      424.75     20.66 o
   0  -2  -9     2861.78     2739.67    103.67 o
   1  -2  -9      629.60      665.13     51.12 o
   2  -2  -9      104.34      127.39     15.80 o
   3  -2  -9       96.96       84.68     10.30 o
   4  -2  -9       36.78       37.23      9.65 o
  -7  -1  -9        9.27       10.61      8.68 o
  -6  -1  -9      604.75      564.87     38.89 o
  -5  -1  -9       66.34       71.29     11.41 o
  -4  -1  -9        9.19       25.41      7.05 o
  -3  -1  -9       77.52       78.03     11.00 o
  -2  -1  -9      387.18      448.20     29.87 o
  -1  -1  -9     3138.39     3562.28    159.23 o
   0  -1  -9      229.27      308.21     16.29 o
   1  -1  -9       16.38       27.94      4.07 o
   2  -1  -9        8.32       10.02      2.95 o
   3  -1  -9      168.31      174.88     15.08 o
   4  -1  -9       88.83       70.76     10.00 o
  -6   0  -9       90.85       82.76     11.27 o
  -5   0  -9        8.67       14.42      6.29 o
  -4   0  -9        0.60       -6.15      6.13 o
  -3   0  -9      167.48      149.88     13.74 o
  -2   0  -9     6405.40     7121.95    354.75 o
  -1   0  -9      472.40      445.25     23.23 o
   0   0  -9       21.14       19.80      5.79 o
   1   0  -9       59.07       62.32      9.25 o
   2   0  -9       50.60       57.80     10.14 o
   3   0  -9     1247.87     1589.04     80.37 o
   4   0  -9       28.00       33.36      9.33 o
  -6   1  -9       43.83       40.40     10.00 o
  -5   1  -9        6.72        5.48      6.01 o
  -4   1  -9        7.09       14.54      6.69 o
  -3   1  -9     3191.44     3222.23    137.13 o
  -2   1  -9      840.89      819.82     54.12 o
  -1   1  -9       63.69       64.84      8.62 o
   0   1  -9       42.46       61.23      6.68 o
   1   1  -9       70.36       83.64      8.21 o
   2   1  -9      334.04      339.25     18.03 o
   3   1  -9      115.38      120.05      8.65 o
   4   1  -9       83.59       61.90     10.58 o
  -6   2  -9       22.69       25.51      8.47 o
  -5   2  -9        1.18       -8.47      6.93 o
  -4   2  -9      121.97      134.17     12.55 o
  -3   2  -9      480.26      501.85     31.37 o
  -2   2  -9      261.57      314.62     25.70 o
  -1   2  -9       54.50       56.99      6.09 o
   0   2  -9       56.41       78.12      6.77 o
   1   2  -9     1390.82     1417.64     61.34 o
   2   2  -9       98.12      119.25      9.86 o
   3   2  -9       37.76       62.31     10.75 o
   4   2  -9      506.45      587.84     29.42 o
  -6   3  -9       71.05       62.91      9.85 o
  -5   3  -9     1277.40     1142.77     92.78 o
  -4   3  -9        1.56        5.01      6.55 o
  -3   3  -9      177.19      193.54     21.02 o
  -2   3  -9      309.71      355.94     21.82 o
  -1   3  -9       81.31       87.51     21.09 o
   0   3  -9      833.26     1023.44     40.01 o
   1   3  -9      544.60      542.41     25.56 o
   2   3  -9      109.34      109.63      9.05 o
   3   3  -9      122.46      122.52      9.47 o
   4   3  -9     1478.40     1471.73     74.56 o
  -6   4  -9     1832.22     1944.70    201.57 o
  -5   4  -9       24.81       16.83      8.66 o
  -4   4  -9       14.64       21.10      6.98 o
  -3   4  -9        4.76        8.67      6.60 o
  -2   4  -9      196.95      202.31     19.41 o
  -1   4  -9     2830.50     3362.74    160.13 o
   0   4  -9        8.33        4.16      5.88 o
   1   4  -9      123.30      155.43     13.64 o
   2   4  -9       14.36       11.29      4.42 o
   3   4  -9      674.13      598.48     39.38 o
  -6   5  -9        4.96       22.91      9.93 o
  -5   5  -9       21.93       23.56     10.85 o
  -4   5  -9       36.01       24.64      8.61 o
  -3   5  -9      142.42      130.00     20.82 o
  -2   5  -9     1782.38     1864.88     87.98 o
  -1   5  -9      655.90      698.72     46.27 o
   0   5  -9       64.80       70.31     11.12 o
   1   5  -9      201.92      239.43     16.14 o
   2   5  -9       92.26       81.74      9.65 o
   3   5  -9     4956.55     5070.97    292.16 o
   4   5  -9     2197.36     1997.35    201.55 o
  -6   6  -9       30.75       19.65     10.08 o
  -5   6  -9      163.59      192.73     25.88 o
  -4   6  -9       16.86       26.03      9.60 o
  -2   6  -9      216.43      226.21     21.42 o
  -1   6  -9      248.77      322.27     30.71 o
   0   6  -9      487.16      568.27     37.31 o
   1   6  -9      199.43      175.56     29.08 o
   2   6  -9     2629.99     2599.65    128.59 o
   3   6  -9      811.66      725.99     58.47 o
   4   6  -9      182.74      283.64     44.60 o
  -6   7  -9       84.11       95.28     17.30 o
  -5   7  -9       27.39        8.71     10.67 o
  -4   7  -9     1015.21      892.00     68.63 o
  -3   7  -9       72.79       55.26     12.69 o
  -2   7  -9       84.84      120.63     17.52 o
   3   7  -9      121.39      196.10     25.06 o
   4   7  -9       25.23       20.56     10.65 o
  -6   8  -9       31.66       46.34     12.56 o
  -5   8  -9      479.77      506.88     30.55 o
  -4   8  -9        9.89        8.67      9.51 o
  -3   8  -9       86.33       91.81     17.18 o
   4   8  -9        0.39       -9.85     11.19 o
  -6   9  -9      799.35      953.24     83.86 o
  -5   9  -9       15.60       26.66     10.57 o
  -4   9  -9       64.23       90.35     15.55 o
  -3   9  -9       70.71       70.75     15.90 o
  -6  10  -9       57.77       80.72     17.01 o
  -5  10  -9       37.40       48.99     16.96 o
  -4  10  -9       44.03       57.54     12.26 o
  -6  11  -9      395.47      468.78     45.66 o
  -5  11  -9      225.55      229.13     32.44 o
  -4  11  -9        8.47       10.40     10.57 o
  -6  12  -9      113.77      127.96     26.78 o
  -5  12  -9       75.69       73.67     18.98 o
  -4  12  -9       99.99       91.77     17.49 o
  -6  13  -9       19.31       30.24     14.89 o
  -5  13  -9      485.40      514.03     52.17 o
  -6  14  -9      205.89      159.61     25.90 o
  -5  14  -9       46.65       61.16     21.98 o
  -5  15  -9        5.87        3.40     19.81 o
  -5  16  -9       24.39       52.01     26.28 o
  -5  17  -9        3.41       14.36     20.53 o
  -3 -24  -8       27.76       56.73     17.78 o
  -1 -24  -8       36.97       36.62     16.72 o
   0 -24  -8       90.33      122.52     37.45 o
  -3 -23  -8       44.84       36.16     17.62 o
  -2 -23  -8        0.64       -9.77     16.51 o
   0 -23  -8       19.05       11.97     17.07 o
  -5 -22  -8       19.36       37.89     17.31 o
  -4 -22  -8       18.77        8.16     14.39 o
  -2 -22  -8       35.20       19.59     14.38 o
   0 -22  -8       33.58       22.58     17.64 o
  -5 -21  -8       36.04       23.74     17.01 o
  -4 -21  -8       71.16       66.82     18.41 o
  -2 -21  -8       37.55       23.21     19.06 o
   0 -21  -8       46.55       -7.43     14.84 o
  -6 -20  -8      208.74      195.58     29.38 o
  -4 -20  -8      255.80      293.31     46.14 o
  -2 -20  -8       34.09       64.79     18.12 o
  -1 -20  -8      162.58      186.75     37.58 o
   1 -20  -8       96.02       20.37     14.07 o
  -7 -19  -8       71.47       69.68     22.52 o
  -6 -19  -8       87.96       93.19     18.64 o
  -4 -19  -8        5.69      -10.19     11.44 o
  -2 -19  -8      153.17      164.68     27.56 o
  -1 -19  -8       50.62       64.06     16.91 o
   1 -19  -8       28.35        3.58     14.04 o
  -7 -18  -8       22.37        6.47     12.43 o
  -5 -18  -8      126.54      120.56     22.95 o
  -4 -18  -8      102.87      126.98     21.14 o
  -2 -18  -8      258.51      269.30     39.49 o
  -1 -18  -8       38.02       45.62     14.81 o
   1 -18  -8       34.92       28.83     13.29 o
  -7 -17  -8       14.17       39.86     20.70 o
  -6 -17  -8       36.54       47.65     12.81 o
  -5 -17  -8       62.17       45.75     16.08 o
  -4 -17  -8       77.53       83.26     16.78 o
  -3 -17  -8      128.45      107.75     20.46 o
  -2 -17  -8      460.04      455.90     44.87 o
  -1 -17  -8       36.94       40.19     12.15 o
   0 -17  -8       17.98       13.55     12.00 o
   1 -17  -8       37.25       38.80     12.38 o
  -7 -16  -8        1.39       11.96     10.79 o
  -6 -16  -8      222.74      269.28     38.40 o
  -5 -16  -8      491.22      463.74     41.92 o
  -4 -16  -8       38.82       34.65     12.60 o
  -3 -16  -8      182.73      206.26     24.32 o
  -2 -16  -8      206.84      212.56     31.90 o
  -1 -16  -8      203.92      135.59     27.84 o
   0 -16  -8       26.90       35.91     12.16 o
   1 -16  -8       31.94       36.43     11.13 o
   2 -16  -8      965.42      855.15     82.89 o
  -8 -15  -8        4.07       17.91     12.95 o
  -7 -15  -8        3.98        0.25      7.98 o
  -6 -15  -8       29.19        2.51      9.49 o
  -5 -15  -8       35.98       35.50     11.58 o
  -4 -15  -8      513.63      610.05     44.44 o
  -3 -15  -8       40.75       37.70     13.07 o
  -2 -15  -8       65.89       23.97     10.88 o
  -1 -15  -8      622.04      512.88     71.10 o
   0 -15  -8      152.84      158.64     18.27 o
   1 -15  -8      965.93     1042.01     94.86 o
   2 -15  -8       17.42       15.22      9.54 o
  -8 -14  -8        6.15       -5.03      8.22 o
  -7 -14  -8       28.09       59.05     14.46 o
  -6 -14  -8       13.85       64.18     15.83 o
  -5 -14  -8     1012.47      973.02     64.22 o
  -4 -14  -8       72.45       97.66     17.24 o
  -3 -14  -8       15.02       15.14     10.55 o
  -2 -14  -8      536.95      584.64     62.75 o
  -1 -14  -8      518.14      529.21     52.97 o
   0 -14  -8      955.18      718.41     73.33 o
   1 -14  -8      148.17      117.44     20.60 o
   2 -14  -8       78.59       68.74     20.64 o
  -8 -13  -8       15.75       29.56      8.33 o
  -7 -13  -8        3.77        4.94      6.89 o
  -6 -13  -8      183.51      141.48     18.71 o
  -5 -13  -8       13.24       20.96      9.76 o
  -4 -13  -8        0.43       11.36      8.30 o
  -3 -13  -8       99.96       76.27     15.27 o
  -2 -13  -8      199.43      154.82     19.46 o
  -1 -13  -8     4092.55     2730.73    216.20 o
   0 -13  -8      145.86      135.34     19.96 o
   1 -13  -8       71.46       82.73     17.99 o
   2 -13  -8       54.23       48.97     13.30 o
  -8 -12  -8       45.77       30.65     15.14 o
  -7 -12  -8      343.30      392.42     37.53 o
  -6 -12  -8        6.56        0.22      9.10 o
  -5 -12  -8       71.03       60.29     13.31 o
  -4 -12  -8       11.07       17.82      9.11 o
  -3 -12  -8      154.74      114.91     19.82 o
  -2 -12  -8     1629.69     1490.25     93.48 o
  -1 -12  -8       88.15      101.54     16.13 o
   0 -12  -8      321.22      357.10     61.92 o
   1 -12  -8      415.64      463.97     65.65 o
   2 -12  -8       54.37       68.56     14.05 o
  -8 -11  -8      530.96      511.37     51.48 o
  -7 -11  -8       12.23       29.15     11.89 o
  -6 -11  -8       18.79       18.25     10.53 o
  -5 -11  -8       76.33       73.46     13.47 o
  -4 -11  -8      160.58      144.78     17.82 o
  -3 -11  -8     1232.82     1099.46     68.67 o
  -2 -11  -8      165.55      217.73     27.45 o
  -1 -11  -8      129.42      156.69     21.11 o
   0 -11  -8      313.96      320.39     40.46 o
   1 -11  -8      661.14      645.15     65.09 o
   2 -11  -8      710.91      698.96     52.98 o
   3 -11  -8       78.50       63.20     12.67 o
  -8 -10  -8        5.42       -1.08      7.42 o
  -7 -10  -8        7.86       -0.15     11.66 o
  -6 -10  -8       71.86       76.20     14.37 o
  -5 -10  -8      162.03      126.74     14.88 o
  -4 -10  -8      912.35      759.37     51.38 o
  -3 -10  -8      123.42      151.85     18.16 o
  -2 -10  -8       63.51       38.79     10.53 o
  -1 -10  -8      115.60      120.14     19.09 o
   0 -10  -8      236.29      248.82     28.32 o
   1 -10  -8     2854.85     3171.44    217.64 o
   2 -10  -8      172.83      174.57     23.71 o
   3 -10  -8      108.27      112.48     19.46 o
  -7  -9  -8        6.86       12.82      7.56 o
  -6  -9  -8       54.99       65.50     11.96 o
  -5  -9  -8     1066.15     1024.55     60.86 o
  -4  -9  -8       13.97       10.94      9.15 o
  -3  -9  -8      105.61       94.02     14.01 o
  -2  -9  -8      208.58      200.83     20.47 o
  -1  -9  -8      160.72      195.02     19.75 o
   0  -9  -8     1495.45     1461.73     98.35 o
   1  -9  -8      188.62      217.78     21.89 o
   2  -9  -8      147.14      109.51     17.87 o
   3  -9  -8       74.67       67.08     14.94 o
  -7  -8  -8       22.19       23.95      7.60 o
  -6  -8  -8     1860.62     1629.29     93.32 o
  -5  -8  -8        1.21       13.75      8.21 o
  -4  -8  -8       19.67       31.69      9.01 o
  -3  -8  -8       27.29       43.42     10.84 o
  -2  -8  -8      442.52      465.16     32.87 o
  -1  -8  -8      695.75      649.02     36.00 o
   0  -8  -8      418.65      427.02     36.05 o
   1  -8  -8       50.74       20.28     10.34 o
   2  -8  -8       89.39       76.26     12.19 o
   3  -8  -8      116.88      162.47     18.55 o
  -7  -7  -8      552.50      580.54     57.76 o
  -6  -7  -8       29.47       18.36      8.30 o
  -5  -7  -8       71.94       96.29     11.83 o
  -4  -7  -8       23.33       15.10      7.15 o
  -3  -7  -8        1.41       -9.20      7.97 o
  -2  -7  -8     5234.01     4849.10    256.43 o
  -1  -7  -8       47.93       76.07     12.05 o
   0  -7  -8        0.46       24.54      8.05 o
   1  -7  -8       97.03       97.36     16.86 o
   2  -7  -8       73.19       61.25     12.94 o
   3  -7  -8      642.53      674.86     65.67 o
  -7  -6  -8        0.07        6.08      4.95 o
  -6  -6  -8       29.99       27.59      7.07 o
  -5  -6  -8       49.78       50.41     10.19 o
  -4  -6  -8       20.84       25.90      8.37 o
  -3  -6  -8       36.55       56.60      9.69 o
  -2  -6  -8      302.43      316.87     21.48 o
  -1  -6  -8      129.00      112.11     11.50 o
   0  -6  -8       23.76       14.69      7.06 o
   1  -6  -8      552.17      593.30     38.39 o
   2  -6  -8      694.13      768.07     48.27 o
   3  -6  -8      112.93      111.19     15.29 o
  -6  -5  -8        1.84        3.80      7.28 o
  -5  -5  -8      123.94      106.95     14.24 o
  -4  -5  -8      204.98      184.99     14.06 o
  -3  -5  -8       33.51       41.01      6.09 o
  -2  -5  -8      138.89      157.86     14.69 o
  -1  -5  -8       85.37      126.23     14.24 o
   0  -5  -8       90.36       93.66     11.50 o
   1  -5  -8     4735.32     4955.76    196.93 o
   2  -5  -8      323.94      355.93     29.67 o
   3  -5  -8       50.60       55.29      8.37 o
  -7  -4  -8       10.73        4.74      5.85 o
  -6  -4  -8       75.27       87.29     10.00 o
  -5  -4  -8     4905.17     4666.38    246.66 o
  -4  -4  -8        8.27       11.84      6.77 o
  -3  -4  -8       77.76       66.14     13.61 o
  -2  -4  -8      287.43      269.82     18.44 o
  -1  -4  -8      338.83      294.42     25.29 o
   0  -4  -8       79.30      107.95     13.90 o
   1  -4  -8      525.52      525.19     33.14 o
   2  -4  -8       57.76       72.61      9.66 o
   3  -4  -8      113.05      111.63     11.64 o
   4  -4  -8      259.77      254.26     27.39 o
  -7  -3  -8        1.89       -5.17      6.07 o
  -6  -3  -8     2030.56     2063.35    173.52 o
  -5  -3  -8      342.75      362.44     26.06 o
  -4  -3  -8       24.38       30.20      7.61 o
  -3  -3  -8      113.43      101.41     10.90 o
  -2  -3  -8      227.87      193.01     15.11 o
  -1  -3  -8     4803.67     4355.36    257.60 o
   0  -3  -8       83.17       95.87     12.15 o
   1  -3  -8      111.02      102.25     11.52 o
   2  -3  -8       53.09       67.63      9.62 o
   3  -3  -8       19.56       20.88      7.81 o
   4  -3  -8     1815.61     1735.06    142.70 o
  -6  -2  -8      185.41      211.95     16.91 o
  -5  -2  -8       50.11       49.24      7.69 o
  -4  -2  -8      108.18       99.80     12.03 o
  -3  -2  -8      443.25      455.50     26.38 o
  -2  -2  -8     5150.23     4973.51    231.23 o
  -1  -2  -8      343.63      384.01     26.90 o
   0  -2  -8      115.93      146.48     12.76 o
   1  -2  -8       32.25       25.34      7.59 o
   2  -2  -8      131.28      122.15     13.19 o
   3  -2  -8      328.40      367.37     23.92 o
   4  -2  -8      162.29      185.48     20.18 o
  -6  -1  -8       33.97       20.47      6.41 o
  -5  -1  -8       25.33       19.84      5.83 o
  -4  -1  -8      142.47      130.04     13.21 o
  -3  -1  -8    16353.11    16600.92    888.59 o
  -2  -1  -8      174.20      157.41      9.06 o
  -1  -1  -8       12.88       23.39      5.11 o
   0  -1  -8        7.81        5.51      4.54 o
   1  -1  -8      406.11      423.40     18.39 o
   2  -1  -8      569.74      582.72     25.21 o
   3  -1  -8       31.21       48.19      4.88 o
   4  -1  -8       29.63       43.68      2.96 o
  -5   0  -8       39.41       41.64      7.68 o
  -4   0  -8     1719.19     1742.32    106.68 o
  -3   0  -8      762.19      828.76     47.84 o
  -2   0  -8      103.40       98.33      8.49 o
  -1   0  -8       45.23       53.01      5.29 o
   0   0  -8      291.20      292.39     13.66 o
   1   0  -8     3200.98     3509.92    124.37 o
   2   0  -8       22.54       25.64      9.24 o
   3   0  -8       19.98       26.06      2.86 o
   4   0  -8       14.66       12.95      2.88 o
  -6   1  -8        7.25       22.22      5.74 o
  -5   1  -8      747.92      700.56     54.49 o
  -4   1  -8       12.34        4.76      7.33 o
  -3   1  -8       92.64      122.67     12.58 o
  -2   1  -8      144.03      132.21     11.23 o
  -1   1  -8       31.32       24.12      4.36 o
   0   1  -8     3199.38     3143.42    124.03 o
   1   1  -8      439.88      442.32     19.57 o
   2   1  -8       83.31       71.83      5.92 o
   3   1  -8      154.65      164.62     10.93 o
   4   1  -8      361.16      415.05     18.76 o
  -6   2  -8     1754.79     1705.99    158.10 o
  -5   2  -8        4.05        2.59      6.26 o
  -4   2  -8       14.64       11.75      7.57 o
  -3   2  -8      112.82      139.99     15.55 o
  -2   2  -8      206.10      181.52     14.15 o
  -1   2  -8      784.30      777.43     29.27 o
   0   2  -8        0.62        4.48      2.79 o
   1   2  -8       69.72       74.69      8.69 o
   2   2  -8      318.78      383.98     21.50 o
   3   2  -8      833.77      850.15     35.68 o
   4   2  -8     5118.09     5366.14    218.00 o
  -6   3  -8       55.48       43.27      7.79 o
  -5   3  -8        0.97       11.74      7.69 o
  -4   3  -8        8.34       14.03      7.06 o
  -3   3  -8      422.03      393.43     25.62 o
  -2   3  -8     6751.77     6996.51    264.59 o
  -1   3  -8       39.61       32.83      7.88 o
   0   3  -8       46.45       53.85      6.02 o
   1   3  -8       49.17       69.96      6.11 o
   2   3  -8      991.66     1016.84     48.30 o
   4   3  -8     1066.76     1090.25     46.30 o
  -6   4  -8      111.89      123.40     16.59 o
  -5   4  -8       98.68       93.00     12.31 o
  -4   4  -8       25.48       28.51      7.14 o
  -3   4  -8     3239.31     3622.16    161.90 o
  -2   4  -8      336.39      300.54     27.40 o
  -1   4  -8       27.11       18.88      6.83 o
   0   4  -8       18.42       16.44      6.47 o
   1   4  -8       69.75       80.30      9.07 o
   2   4  -8     8826.84     9314.38    528.18 o
   3   4  -8      737.18      774.59     36.95 o
   4   4  -8      112.58      162.34     19.69 o
  -6   5  -8      135.38      147.50     18.98 o
  -5   5  -8       33.03       41.59      8.23 o
  -4   5  -8      365.30      360.10     27.83 o
  -3   5  -8       40.21       48.12      9.16 o
  -2   5  -8      119.32      135.99     14.49 o
  -1   5  -8       32.13       64.19     10.90 o
   0   5  -8       99.80      102.22     11.99 o
   1   5  -8     3124.28     3453.90    131.53 o
   2   5  -8      243.44      267.42     13.56 o
   3   5  -8      102.15      126.00     26.03 o
   4   5  -8      108.04      113.22     13.74 o
  -6   6  -8       27.79        9.03      7.79 o
  -5   6  -8     1436.47     1298.45     98.59 o
  -4   6  -8       20.83       21.71      6.22 o
  -3   6  -8       81.17      100.37     13.79 o
  -2   6  -8      352.26      468.90     35.47 o
   1   6  -8      723.02      628.47     56.20 o
   3   6  -8      156.13      170.33     20.21 o
   4   6  -8       68.56       68.66     11.96 o
  -6   7  -8      570.58      640.22     51.15 o
  -5   7  -8      120.22      113.09     15.34 o
  -4   7  -8       30.02       33.96      9.05 o
  -3   7  -8      254.40      290.73     24.61 o
   4   7  -8      374.77      456.02     36.17 o
  -6   8  -8       23.98       29.73     10.12 o
  -5   8  -8       67.21       69.09     16.32 o
  -4   8  -8      231.58      267.40     30.62 o
  -3   8  -8       68.49       62.85      8.94 o
  -6   9  -8      125.68      166.19     26.83 o
  -5   9  -8       43.00       75.77     13.84 o
  -4   9  -8       25.67       22.77     11.71 o
  -6  10  -8       75.36      103.29     15.53 o
  -5  10  -8       13.19       19.12     12.07 o
  -4  10  -8      481.31      469.24     53.75 o
  -6  11  -8       15.76       12.61     13.00 o
  -5  11  -8      567.43      570.14     64.88 o
  -6  12  -8      364.72      348.24     45.05 o
  -5  12  -8       27.64       33.05     13.32 o
  -6  13  -8        2.89        2.21     15.88 o
  -5  13  -8      124.32      167.05     24.33 o
  -6  14  -8      126.91      126.73     26.89 o
  -5  14  -8      424.62      550.94     73.36 o
  -4 -24  -7       75.27       42.59     18.46 o
  -3 -24  -7       15.00       18.95     17.80 o
  -1 -24  -7       16.47       16.76     16.04 o
   0 -24  -7       59.21       63.73     29.14 o
  -5 -23  -7       71.15       19.41     15.80 o
  -3 -23  -7        3.65       27.15     14.50 o
  -2 -23  -7       37.38       50.34     17.64 o
  -1 -23  -7       36.28       38.89     19.66 o
  -5 -22  -7       10.62       23.78     13.61 o
  -4 -22  -7       48.02       46.85     15.32 o
  -2 -22  -7       23.47       22.18     14.44 o
  -1 -22  -7      266.55      266.05     35.14 o
  -6 -21  -7       78.95       46.93     16.83 o
  -5 -21  -7      197.27      173.12     24.29 o
  -4 -21  -7        2.23       12.94     14.29 o
  -2 -21  -7      283.29      291.41     40.27 o
  -1 -21  -7       98.84      110.11     22.02 o
   0 -21  -7      312.52      270.36     35.08 o
   1 -21  -7        2.20       46.10     22.87 o
  -6 -20  -7      516.64      486.87     56.58 o
  -4 -20  -7       40.97       50.09     17.99 o
  -2 -20  -7       94.84      115.35     19.73 o
  -1 -20  -7      330.36      350.71     39.63 o
   0 -20  -7       19.17        1.30     11.67 o
   1 -20  -7       18.19       16.61     13.31 o
  -7 -19  -7      180.38      211.37     31.69 o
  -5 -19  -7      106.69       77.19     16.33 o
  -2 -19  -7      517.19      485.36     52.76 o
  -1 -19  -7       63.70       92.73     18.18 o
   0 -19  -7       10.56        2.66     10.53 o
   1 -19  -7      148.83      110.97     18.39 o
  -7 -18  -7        8.02        4.30      9.69 o
  -6 -18  -7       29.39       21.87     14.82 o
  -5 -18  -7      632.41      670.17     67.58 o
  -3 -18  -7      254.20      296.06     39.26 o
  -2 -18  -7        3.49       20.44     13.16 o
  -1 -18  -7        8.69        9.79     12.00 o
   0 -18  -7        2.07       16.29     12.04 o
   1 -18  -7       59.25       54.42     14.70 o
  -7 -17  -7        8.32       11.65     13.10 o
  -6 -17  -7        0.18       12.20     11.33 o
  -5 -17  -7      178.03      168.78     19.50 o
  -4 -17  -7      197.37      186.57     35.26 o
  -3 -17  -7        5.80       -0.39     10.13 o
  -2 -17  -7       68.15       91.18     20.17 o
  -1 -17  -7       72.51       73.38     14.92 o
   0 -17  -7       36.60       38.27     14.63 o
   1 -17  -7       50.99       45.08     12.69 o
   2 -17  -7       49.04       30.00     11.11 o
  -7 -16  -7        6.03        7.80      9.69 o
  -6 -16  -7       52.56       74.74     20.28 o
  -5 -16  -7     2574.78     2563.79    166.09 o
  -4 -16  -7       64.21       60.02     11.96 o
  -3 -16  -7        4.90        8.90     14.59 o
  -2 -16  -7      722.43      742.00     61.66 o
  -1 -16  -7      492.38      507.03     46.19 o
   0 -16  -7      144.01      135.98     15.72 o
   2 -16  -7      189.42      131.46     23.94 o
  -8 -15  -7        1.50        6.08     11.97 o
  -7 -15  -7       17.99       14.19      9.97 o
  -6 -15  -7      544.81      508.67     47.30 o
  -5 -15  -7       46.12       50.37     15.41 o
  -4 -15  -7       69.49       52.94     11.27 o
  -3 -15  -7      540.36      599.92     55.36 o
  -2 -15  -7      448.01      464.88     45.72 o
  -1 -15  -7     2114.90     1915.56    154.74 o
   0 -15  -7        0.18       10.75      8.91 o
   1 -15  -7      219.86      177.16     30.17 o
   2 -15  -7      118.71       93.69     20.00 o
  -8 -14  -7       16.50       14.27      8.93 o
  -7 -14  -7       91.98      100.47     15.08 o
  -6 -14  -7       13.02        3.98      9.39 o
  -5 -14  -7       77.58       92.71     17.46 o
  -4 -14  -7      494.70      650.78     45.12 o
  -3 -14  -7      155.96      179.74     20.96 o
  -2 -14  -7     2183.40     1960.03    123.43 o
  -1 -14  -7       71.03      105.22     19.47 o
   0 -14  -7      122.40       85.82     12.32 o
   1 -14  -7      580.27      505.90     52.27 o
   2 -14  -7       61.44       62.93     13.53 o
  -8 -13  -7      361.79      395.21     43.61 o
  -7 -13  -7       26.31       20.34     11.67 o
  -6 -13  -7        9.07       13.18     11.27 o
  -5 -13  -7       19.58       27.01     11.60 o
  -4 -13  -7       31.00       29.78     11.29 o
  -3 -13  -7     1952.66     1805.11    105.09 o
  -2 -13  -7       89.48       74.50     16.54 o
  -1 -13  -7      308.03      340.31     43.37 o
   0 -13  -7      238.97      232.92     23.19 o
   1 -13  -7      462.34      509.13     44.43 o
   2 -13  -7      287.10      297.96     34.38 o
  -8 -12  -7        0.56       -8.84      9.34 o
  -7 -12  -7       34.58       21.99     11.40 o
  -6 -12  -7       14.72       36.31     15.01 o
  -5 -12  -7       71.27      100.90     13.64 o
  -4 -12  -7      449.73      420.91     31.78 o
  -3 -12  -7      167.09      198.54     28.75 o
  -2 -12  -7      146.71      100.00     19.90 o
  -1 -12  -7      173.07      167.94     19.99 o
   0 -12  -7      308.45      310.97     28.70 o
   1 -12  -7     4257.83     3583.08    234.41 o
   2 -12  -7      128.96      156.28     21.59 o
   3 -12  -7       36.63       34.82     12.36 o
  -8 -11  -7       14.84        7.00     11.06 o
  -7 -11  -7        4.27       -0.68      7.93 o
  -6 -11  -7       42.07       44.26     10.82 o
  -5 -11  -7     1770.14     1568.20     91.87 o
  -4 -11  -7       17.63       28.38     11.34 o
  -3 -11  -7       73.91       99.91     16.02 o
  -2 -11  -7      415.79      364.85     29.11 o
  -1 -11  -7      171.36      148.33     17.17 o
   0 -11  -7     1987.16     2071.87    124.58 o
   1 -11  -7       88.46      121.95     18.59 o
   2 -11  -7       89.53       65.64     13.74 o
   3 -11  -7       88.14       79.84     13.43 o
  -7 -10  -7       16.05        4.50      7.45 o
  -6 -10  -7     1294.16     1254.01     82.85 o
  -5 -10  -7      112.64      105.07     14.63 o
  -4 -10  -7       14.97       11.42      9.31 o
  -3 -10  -7      150.95      177.49     20.41 o
  -2 -10  -7      117.00      163.59     21.70 o
  -1 -10  -7     1219.10     1122.67     66.22 o
   0 -10  -7      153.25      158.68     17.46 o
   1 -10  -7      140.07      135.77     18.86 o
   2 -10  -7      104.54       96.82     17.34 o
   3 -10  -7       86.74       97.21     14.39 o
  -7  -9  -7      541.66      566.93     42.28 o
  -6  -9  -7       64.37       49.85     10.39 o
  -5  -9  -7        3.26        1.99      7.61 o
  -4  -9  -7        0.81       -1.12      7.14 o
  -3  -9  -7        1.08        9.20      8.92 o
  -2  -9  -7     1812.46     1758.72    102.60 o
  -1  -9  -7      340.91      355.21     32.08 o
   0  -9  -7       75.83       40.53     10.68 o
   1  -9  -7      123.89      126.21     14.93 o
   2  -9  -7      222.78      206.15     19.13 o
   3  -9  -7      244.52      211.45     26.93 o
  -7  -8  -7       14.34        5.50      7.63 o
  -6  -8  -7        4.23        2.93      8.34 o
  -5  -8  -7        3.22        2.58      4.50 o
  -4  -8  -7       16.17       21.03     11.01 o
  -3  -8  -7     3179.07     3335.79    137.44 o
  -2  -8  -7      164.09      195.37     20.06 o
  -1  -8  -7      108.97       91.49     17.28 o
   0  -8  -7      877.71      876.76     83.14 o
   1  -8  -7      167.34      171.48     19.10 o
   2  -8  -7       60.30      103.39     16.30 o
   3  -8  -7       70.34       74.66     13.13 o
  -7  -7  -7        2.41       -0.11      7.35 o
  -5  -7  -7      255.49      270.42     20.99 o
  -4  -7  -7       74.85      102.08     12.30 o
  -3  -7  -7      315.18      377.52     31.97 o
  -2  -7  -7       77.47       96.65     12.70 o
  -1  -7  -7       38.80       66.21     10.32 o
   0  -7  -7        1.85        5.45      7.17 o
   1  -7  -7      630.57      632.12     38.63 o
   2  -7  -7      116.01      141.97     15.12 o
   3  -7  -7       40.70        5.79      8.84 o
  -7  -6  -7        6.82        5.46      6.23 o
  -6  -6  -7       30.19       35.71      8.70 o
  -5  -6  -7     6371.03     6416.83    329.04 o
  -4  -6  -7       30.77       42.35      8.97 o
  -3  -6  -7       95.66       94.01     14.11 o
  -2  -6  -7      168.12      177.35     14.50 o
  -1  -6  -7      521.40      528.26     34.98 o
   0  -6  -7       64.75       82.01      8.36 o
   1  -6  -7       66.44       63.24      9.75 o
   2  -6  -7      145.05      129.62     18.59 o
   3  -6  -7       36.11       36.97      9.02 o
  -7  -5  -7        5.37        2.71      6.26 o
  -6  -5  -7      716.57      569.95     39.10 o
  -5  -5  -7       79.47       63.09      8.70 o
  -4  -5  -7       31.44       37.12      7.27 o
  -3  -5  -7        2.62        5.63      6.28 o
  -2  -5  -7      872.09      803.37     51.41 o
  -1  -5  -7     2684.60     2442.43    106.31 o
   0  -5  -7        0.74       -0.15      6.14 o
   1  -5  -7      144.89      125.75     15.04 o
   2  -5  -7      209.88      200.67     20.36 o
   3  -5  -7      331.41      346.04     33.77 o
   4  -5  -7      988.95      868.72     58.39 o
  -7  -4  -7      592.77      543.97     65.60 o
  -6  -4  -7        1.04        3.99      5.97 o
  -5  -4  -7       32.92       16.85      6.21 o
  -4  -4  -7       56.23       41.79      7.22 o
  -3  -4  -7      292.79      302.75     20.29 o
  -2  -4  -7    10934.52    10489.34    433.93 o
  -1  -4  -7       65.49       61.11      8.10 o
   0  -4  -7       23.12       20.62      8.82 o
   1  -4  -7      122.68      153.86     14.74 o
   2  -4  -7      140.81      124.07     12.11 o
   3  -4  -7      916.88      942.13     51.52 o
   4  -4  -7       46.72       31.65      7.05 o
  -6  -3  -7       21.77       19.62      6.23 o
  -5  -3  -7       44.51       53.02      7.67 o
  -4  -3  -7      187.12      154.28     14.80 o
  -3  -3  -7     7944.40     8047.12    430.52 o
  -2  -3  -7      484.17      461.36     31.45 o
  -1  -3  -7       77.14       69.32     10.99 o
   0  -3  -7      252.23      207.75     18.09 o
   1  -3  -7      307.94      293.71     21.58 o
   2  -3  -7     6090.06     6146.25    244.17 o
   3  -3  -7       26.79       28.78      7.05 o
   4  -3  -7       65.05       67.14      8.89 o
  -6  -2  -7       37.98       42.51      8.05 o
  -5  -2  -7       87.76      101.10     10.73 o
  -4  -2  -7     4812.86     4715.03    324.15 o
  -3  -2  -7      171.97      201.96     13.04 o
  -2  -2  -7       16.27       28.41      7.50 o
  -1  -2  -7      111.95      107.40     10.12 o
   0  -2  -7      792.07      795.29     44.84 o
   1  -2  -7     4574.19     4574.58    208.83 o
   2  -2  -7      574.92      541.82     30.26 o
   3  -2  -7       11.61       15.66      5.94 o
   4  -2  -7       16.07       21.05      2.09 o
  -6  -1  -7      114.92      106.63     14.08 o
  -5  -1  -7     2378.69     2445.25    201.71 o
  -4  -1  -7      259.62      253.49     19.77 o
  -3  -1  -7       25.19       21.39      5.64 o
  -2  -1  -7      126.35      108.89      8.59 o
  -1  -1  -7      466.73      485.24     18.14 o
   0  -1  -7    13834.02    14442.13    481.07 o
   1  -1  -7      309.19      348.06     14.49 o
   2  -1  -7       16.87       32.03      2.69 o
   3  -1  -7       67.36       61.60      5.02 o
   4  -1  -7      156.99      150.72      8.22 o
  -6   0  -7     1452.24     1669.00    119.16 o
  -5   0  -7       24.66       22.29      5.54 o
  -4   0  -7      102.92       91.65     12.39 o
  -3   0  -7       16.79        9.85      5.51 o
  -2   0  -7      447.80      473.87     19.43 o
  -1   0  -7    10016.62    10978.70    373.74 o
   0   0  -7     1308.69     1181.77     52.03 o
   1   0  -7       10.20       23.54      7.10 o
   2   0  -7        8.04        5.64      3.69 o
   3   0  -7      457.51      522.42     21.94 o
   4   0  -7     2686.09     2750.32     92.00 o
   5   0  -7       38.35       20.16      6.49 o
  -6   1  -7       24.50       29.95      6.28 o
  -4   1  -7       97.83      116.87     11.11 o
  -3   1  -7        0.22       -1.45      5.81 o
  -2   1  -7     8266.67     8133.90    316.49 o
  -1   1  -7      123.24      160.18     12.14 o
   0   1  -7      312.63      327.91     16.01 o
   1   1  -7       51.81       54.63      4.37 o
   2   1  -7      442.29      428.00     19.76 o
   3   1  -7     7888.67     8050.55    345.42 o
   4   1  -7      429.55      416.87     34.02 o
   5   1  -7        3.09        1.48      5.20 o
  -6   2  -7       14.16       11.98      5.03 o
  -5   2  -7      210.76      238.47     20.25 o
  -4   2  -7       40.26       29.78      6.97 o
  -3   2  -7      784.37      814.66     44.70 o
  -2   2  -7      188.90      180.95     10.70 o
  -1   2  -7       41.77       77.17     10.40 o
   0   2  -7       18.96       28.68      3.77 o
   1   2  -7       24.95       23.90      6.02 o
   2   2  -7     6595.10     7027.55    276.70 o
   3   2  -7      723.28      662.12     35.41 o
   4   2  -7       63.94       36.79      5.59 o
  -6   3  -7       41.91       36.88      5.81 o
  -5   3  -7       83.15       77.66     10.87 o
  -4   3  -7      111.44      123.63     11.25 o
  -3   3  -7       58.82       90.77     12.94 o
  -2   3  -7       41.96       66.73      9.81 o
  -1   3  -7      764.56      817.73     30.40 o
   0   3  -7       13.63       16.46      4.31 o
   1   3  -7      820.62      834.28     30.17 o
   2   3  -7      883.17      860.06     51.46 o
   3   3  -7       62.27       76.86     12.98 o
   4   3  -7       12.61       17.19      4.09 o
  -5   4  -7     2239.05     2162.02    135.84 o
  -4   4  -7       25.95       20.87      6.19 o
  -3   4  -7      300.61      356.56     20.47 o
  -2   4  -7      363.52      409.37     28.88 o
  -1   4  -7      782.95      714.79     34.23 o
   0   4  -7        8.72       15.90      4.49 o
   1   4  -7       44.36       27.36      4.21 o
   2   4  -7      234.58      244.57     37.51 o
   3   4  -7      143.24      155.48     20.23 o
   4   4  -7       34.65       26.92      8.26 o
  -6   5  -7     1661.60     1581.52    146.69 o
  -5   5  -7       49.67       44.64     12.73 o
  -4   5  -7        1.08       12.07      4.90 o
  -2   5  -7       94.63      123.93     13.12 o
  -1   5  -7    10520.61    11687.62    516.25 o
   0   5  -7        1.83       -2.01      2.41 o
   1   5  -7        9.98        4.33      6.48 o
   2   5  -7      304.12      303.50     33.71 o
   3   5  -7      154.41      186.21     15.61 o
   4   5  -7     1045.98      869.34     42.95 o
  -6   6  -7       44.45       36.96      8.67 o
  -5   6  -7      139.39      121.33     14.78 o
  -4   6  -7       33.48       47.07      7.47 o
  -3   6  -7       16.61       25.75     10.92 o
   0   6  -7       17.47       33.62      6.77 o
   1   6  -7       51.50       51.89      7.17 o
   2   6  -7      191.06      210.93     17.68 o
   4   6  -7       68.32       69.47     11.27 o
  -6   7  -7      136.49      118.13     17.22 o
  -5   7  -7       29.81       38.94      8.37 o
  -4   7  -7       65.85       53.80      8.40 o
  -3   7  -7     1002.42      945.59     81.70 o
  -2   7  -7      246.83      223.71     24.18 o
  -6   8  -7       42.27       49.27     12.55 o
  -5   8  -7       40.20       42.39     11.37 o
  -4   8  -7     1896.13     1800.24     85.05 o
  -3   8  -7      138.65      115.88     20.44 o
  -2   8  -7      266.62      248.48     41.39 o
  -6   9  -7       28.18       19.21      9.23 o
  -5   9  -7      321.43      275.05     26.67 o
  -4   9  -7       41.56       31.62     10.14 o
  -3   9  -7      203.41      218.55     28.12 o
  -6  10  -7      382.21      419.29     33.28 o
  -5  10  -7       32.13       35.06     11.47 o
  -6  11  -7       18.90       33.53     15.68 o
  -5  11  -7       59.43       81.78     14.89 o
  -6  12  -7       52.42       64.99     16.74 o
  -5  12  -7      246.75      373.97     44.64 o
  -6  13  -7       40.92       46.65     14.39 o
  -2 -25  -6        4.82       14.52     16.61 o
  -1 -25  -6       76.94       25.50     19.26 o
  -3 -24  -6        2.91       18.04     15.34 o
  -1 -24  -6      224.48      205.97     36.57 o
   0 -24  -6       75.83       20.97     14.53 o
  -5 -23  -6      103.61      133.57     21.71 o
  -4 -23  -6        0.53      -19.85     13.23 o
  -2 -23  -6      141.18      123.92     24.09 o
  -5 -22  -6        0.69        1.94     10.58 o
  -4 -22  -6       11.59       11.56     13.00 o
  -2 -22  -6       37.33       65.25     18.60 o
  -1 -22  -6      459.40      460.57     46.89 o
   0 -22  -6       12.30      138.02     30.56 o
  -6 -21  -6        7.44       28.16     12.59 o
  -4 -21  -6       37.70       52.06     17.23 o
  -2 -21  -6      435.41      548.59     46.91 o
   0 -21  -6       85.65       66.48     17.21 o
   1 -21  -6      244.11      139.31     26.52 o
  -5 -20  -6       53.54       49.68     15.13 o
  -3 -20  -6       16.86        9.51     12.28 o
  -2 -20  -6       32.03       57.26     16.20 o
   0 -20  -6        2.12       -1.62     12.29 o
   1 -20  -6      107.62       99.45     24.92 o
  -7 -19  -6       56.43       56.03     19.45 o
  -6 -19  -6      193.57      109.05     16.35 o
  -5 -19  -6      123.07      136.99     18.84 o
  -4 -19  -6       13.74       26.45     13.04 o
  -3 -19  -6       50.60       41.65     11.83 o
  -2 -19  -6      104.48      100.13     24.28 o
   0 -19  -6       10.55        6.34     11.57 o
   1 -19  -6      261.53      324.36     35.66 o
  -7 -18  -6       49.52       43.10     13.57 o
  -6 -18  -6       33.91       25.14      9.61 o
  -5 -18  -6     2530.77     2623.97    160.72 o
  -4 -18  -6      154.54      124.44     18.49 o
  -3 -18  -6       39.16       19.35     10.58 o
  -2 -18  -6      198.84      176.15     26.02 o
  -1 -18  -6       43.92        9.11      9.97 o
   0 -18  -6        3.44       15.83     11.63 o
   1 -18  -6       54.45       88.73     18.52 o
  -7 -17  -6        9.34        6.44      9.95 o
  -6 -17  -6       46.56       41.85     13.03 o
  -5 -17  -6       43.46       84.93     22.75 o
  -4 -17  -6       18.41        5.52      8.55 o
  -3 -17  -6        0.82        4.25      8.72 o
  -2 -17  -6      180.81      141.26     20.81 o
  -1 -17  -6      581.90      450.48     38.71 o
   0 -17  -6        3.74       20.60     11.35 o
   1 -17  -6        5.48       10.15      9.59 o
  -8 -16  -6        7.78      -28.28     20.30 o
  -7 -16  -6       22.20       30.02     10.75 o
  -6 -16  -6       19.33       10.40      8.90 o
  -5 -16  -6      162.62      155.64     17.98 o
  -4 -16  -6      157.04      204.49     21.66 o
  -3 -16  -6        6.47      -10.89      8.59 o
  -2 -16  -6     3290.74     3545.09    266.82 o
  -1 -16  -6       43.02       62.46     14.73 o
   0 -16  -6        8.66       -0.47      8.08 o
   1 -16  -6       70.79       63.48     12.94 o
   2 -16  -6      247.33      162.92     17.93 o
  -8 -15  -6        0.82       -6.18     10.42 o
  -7 -15  -6        3.30       14.55     11.57 o
  -6 -15  -6       67.19       48.27     14.12 o
  -5 -15  -6       87.25       81.67     12.85 o
  -4 -15  -6      114.08      153.02     18.20 o
  -3 -15  -6     3950.29     4412.34    342.05 o
  -2 -15  -6      186.74      202.82     22.29 o
  -1 -15  -6      291.56      376.31     32.98 o
   0 -15  -6      182.97      181.16     21.81 o
   1 -15  -6      415.80      363.09     38.88 o
   2 -15  -6      454.31      398.11     55.86 o
  -8 -14  -6        8.99       10.30     12.43 o
  -7 -14  -6        6.21        2.86      7.25 o
  -6 -14  -6       33.00       46.71     11.95 o
  -5 -14  -6       85.64      103.53     17.64 o
  -4 -14  -6     4298.20     4522.53    232.21 o
  -3 -14  -6      203.32      285.41     29.01 o
  -2 -14  -6      110.42      186.52     18.49 o
  -1 -14  -6      126.91      127.25     17.35 o
   0 -14  -6       24.43       22.42     11.86 o
   1 -14  -6     2347.19     2225.38    110.04 o
   2 -14  -6      203.89      208.42     13.37 o
  -8 -13  -6       14.33       22.68      9.15 o
  -7 -13  -6       19.87        9.66     12.95 o
  -6 -13  -6       20.86       15.75     10.07 o
  -5 -13  -6      385.83      361.38     25.11 o
  -4 -13  -6      311.75      302.04     28.61 o
  -3 -13  -6      121.93      117.89     21.50 o
  -2 -13  -6      297.06      308.41     19.98 o
  -1 -13  -6      416.78      400.07     35.54 o
   0 -13  -6       64.34       80.53     12.14 o
   1 -13  -6       69.81      112.97     20.70 o
   2 -13  -6       44.65       44.50      6.11 o
  -8 -12  -6        5.57       14.20      8.84 o
  -7 -12  -6        9.62       23.98     10.07 o
  -6 -12  -6       28.68       53.09     11.76 o
  -5 -12  -6       12.14       22.72     10.24 o
  -4 -12  -6       52.41       78.11     13.10 o
  -3 -12  -6      665.85      733.02     50.43 o
  -2 -12  -6      213.66      207.59     22.39 o
  -1 -12  -6      357.49      351.11     29.02 o
   0 -12  -6        9.13       22.02      9.79 o
   1 -12  -6      342.89      288.14     31.27 o
   2 -12  -6      517.63      514.51     43.91 o
   3 -12  -6       54.09       18.95     10.24 o
  -7 -11  -6       90.12       67.10     14.10 o
  -6 -11  -6       22.41        7.35      9.74 o
  -5 -11  -6      111.27      129.89     14.55 o
  -4 -11  -6       54.04       77.64     17.99 o
  -3 -11  -6      210.74      183.29     20.09 o
  -2 -11  -6     2587.49     2409.17    113.47 o
  -1 -11  -6      113.91      137.97     21.32 o
   0 -11  -6      246.68      225.97     24.05 o
   1 -11  -6      165.05      157.89     20.15 o
   2 -11  -6      188.90      166.24     12.95 o
   3 -11  -6       62.54       69.41      7.47 o
  -7 -10  -6       14.50        8.31      8.30 o
  -6 -10  -6       88.85       89.74     13.33 o
  -5 -10  -6      251.09      247.89     18.78 o
  -4 -10  -6       11.38       -2.28      7.71 o
  -3 -10  -6     1904.49     2041.16    110.93 o
  -2 -10  -6       50.09       60.13     10.39 o
  -1 -10  -6      149.21      141.70     15.82 o
   0 -10  -6       94.50      134.49     16.09 o
   1 -10  -6      151.79      144.53     14.09 o
   2 -10  -6     1694.09     1513.37     88.46 o
   3 -10  -6       49.31       44.62      6.76 o
  -7  -9  -6        9.42        8.43      6.31 o
  -6  -9  -6       61.97       56.80     11.00 o
  -5  -9  -6        1.84       -2.16      6.52 o
  -4  -9  -6      116.28      116.66     12.39 o
  -3  -9  -6      264.33      248.52     21.24 o
  -2  -9  -6      158.00      175.93     16.61 o
  -1  -9  -6      550.58      545.72     34.10 o
   0  -9  -6      612.27      675.55     45.88 o
   1  -9  -6     1165.39     1107.59     55.22 o
   2  -9  -6      151.09      171.53     16.23 o
   3  -9  -6       27.86       28.46      5.85 o
  -7  -8  -6       30.46       57.41     10.05 o
  -6  -8  -6        6.90       11.47      7.53 o
  -5  -8  -6      730.34      606.28     28.54 o
  -4  -8  -6       13.11       16.62      6.48 o
  -3  -8  -6      355.60      346.87     26.82 o
  -2  -8  -6      286.90      201.63     16.78 o
  -1  -8  -6       67.31       74.50      9.96 o
   0  -8  -6     6052.33     6006.94    280.15 o
   1  -8  -6      333.75      338.25     30.33 o
   2  -8  -6       48.03       70.99     13.94 o
   3  -8  -6       97.43       92.30      7.12 o
  -7  -7  -6       33.48       22.20      7.04 o
  -6  -7  -6     1622.82     1692.34    140.80 o
  -5  -7  -6       14.72       11.07      5.53 o
  -4  -7  -6       35.08       34.13      8.10 o
  -3  -7  -6       68.56       85.31      9.79 o
  -2  -7  -6      434.12      449.78     30.40 o
  -1  -7  -6    10738.34    10543.64    537.61 o
   0  -7  -6       34.91       56.12      9.93 o
   1  -7  -6      110.08      100.69     14.63 o
   2  -7  -6      206.10      186.75     18.51 o
   3  -7  -6      225.16      198.85     18.77 o
  -7  -6  -6     1666.80     1593.79    150.10 o
  -6  -6  -6       86.43       73.09      8.52 o
  -5  -6  -6       17.42       27.49      6.60 o
  -4  -6  -6      172.61      165.28     14.14 o
  -3  -6  -6        5.92       18.27      6.67 o
  -2  -6  -6     9208.50     9310.15    486.89 o
  -1  -6  -6      776.78      865.65     66.64 o
   0  -6  -6        4.00        2.75      4.79 o
   1  -6  -6       30.59       56.36      8.90 o
   2  -6  -6      432.19      448.37     30.16 o
   3  -6  -6     2426.91     3263.91    254.95 o
   4  -6  -6      187.53      159.99     15.60 o
  -7  -5  -6       27.84       18.22      6.52 o
  -6  -5  -6        6.04        8.41      5.05 o
  -5  -5  -6       36.02       45.79      7.59 o
  -4  -5  -6       21.06       16.86      5.60 o
  -3  -5  -6     1442.71     1227.33     63.09 o
  -2  -5  -6      525.56      595.88     39.29 o
  -1  -5  -6       78.07       54.76      8.44 o
   0  -5  -6       66.57       56.94      8.91 o
   1  -5  -6      555.96      532.33     40.19 o
   2  -5  -6     4742.97     4891.52    251.32 o
   3  -5  -6       89.83       95.01     10.81 o
   4  -5  -6       21.47       16.21      6.57 o
  -6  -4  -6       27.08       28.42      6.91 o
  -5  -4  -6      146.09      171.35     15.19 o
  -4  -4  -6     1001.02      930.64     53.65 o
  -3  -4  -6      104.92       85.17      8.08 o
  -2  -4  -6        8.49       14.50      6.57 o
  -1  -4  -6       97.66       84.09     11.56 o
   0  -4  -6      117.59      101.43     10.80 o
   1  -4  -6     2681.31     2541.72    104.29 o
   2  -4  -6      308.60      311.78     24.06 o
   3  -4  -6       13.40        7.32      7.86 o
   4  -4  -6       11.76        4.09      5.33 o
  -6  -3  -6       77.34       86.95     11.77 o
  -5  -3  -6      625.85      545.66     43.61 o
  -4  -3  -6      149.33      149.08     11.56 o
  -3  -3  -6       11.86        2.62      4.77 o
  -2  -3  -6      119.99      121.17     11.00 o
  -1  -3  -6      178.64      186.12     14.99 o
   0  -3  -6       52.49      264.86     83.93 o
   1  -3  -6       49.73       47.80      8.05 o
   2  -3  -6      146.19      163.23     13.46 o
   3  -3  -6       39.65       44.26      7.48 o
   4  -3  -6       42.49       57.64      3.07 o
  -6  -2  -6     3754.76     3214.54    299.80 o
  -5  -2  -6       25.49       25.70      5.37 o
  -4  -2  -6       47.22       39.87      6.15 o
  -3  -2  -6        5.23       17.63      5.24 o
  -2  -2  -6      138.47      137.80     11.20 o
  -1  -2  -6     5983.79     5832.63    262.08 o
   0  -2  -6        6.25       14.90      4.59 o
   1  -2  -6      101.09       88.55      9.42 o
   2  -2  -6      290.30      271.22     20.45 o
   3  -2  -6       58.30       58.48      3.24 o
   4  -2  -6      246.15      222.53      8.59 o
  -6  -1  -6       70.54       58.70      7.92 o
  -5  -1  -6       44.30       41.68      5.99 o
  -4  -1  -6      131.79      110.70      9.92 o
  -3  -1  -6       52.14       47.10      5.93 o
  -2  -1  -6    10208.46    10163.80    503.89 o
  -1  -1  -6      407.83      388.50     19.65 o
   0  -1  -6       19.13       22.20      5.57 o
   1  -1  -6      124.64      111.35      7.97 o
   2  -1  -6      241.57      229.08     15.54 o
   3  -1  -6     1585.95     1580.77     54.05 o
   4  -1  -6       39.32       34.38      2.83 o
   5  -1  -6       22.22       12.66      6.72 o
  -6   0  -6       63.34       48.31      5.06 o
  -5   0  -6        0.65        4.14      4.18 o
  -4   0  -6      130.94      131.68     11.96 o
  -3   0  -6     3630.24     3743.40    192.53 o
  -2   0  -6      295.59      360.05     15.58 o
  -1   0  -6       83.39       75.82      6.39 o
   0   0  -6        1.45        0.80      3.32 o
   1   0  -6      502.89      478.30     21.84 o
   2   0  -6     5158.39     5534.04    196.22 o
   3   0  -6      225.06      246.79     18.56 o
   4   0  -6       81.24       71.01      4.41 o
   5   0  -6       41.34       37.62      6.41 o
  -6   1  -6       20.34       18.42      3.62 o
  -5   1  -6       24.34       29.47      5.54 o
  -4   1  -6     4960.03     4789.58    269.71 o
  -3   1  -6       23.58       48.44      7.38 o
  -2   1  -6      192.71      229.32     12.93 o
  -1   1  -6      160.89      192.40     14.02 o
   0   1  -6        0.99        1.13      3.42 o
   1   1  -6    10413.00    10507.96    357.04 o
   2   1  -6      162.99      192.70      7.62 o
   3   1  -6       16.31       15.00      3.73 o
   4   1  -6        0.10        2.44      2.77 o
   5   1  -6        7.23        8.91      6.66 o
  -6   2  -6       21.12       27.62      3.31 o
  -5   2  -6     6363.39     6272.15    305.03 o
  -4   2  -6      193.41      187.71     13.93 o
  -3   2  -6        4.97       10.61      5.57 o
  -2   2  -6      309.88      386.84     15.98 o
  -1   2  -6      476.54      439.55     41.53 o
   0   2  -6     2637.76     2306.71     73.28 o
   1   2  -6      119.48      167.40      7.74 o
   2   2  -6       87.00      106.84      9.65 o
   3   2  -6       63.55       61.36      6.86 o
   4   2  -6      173.93      184.64     10.50 o
  -6   3  -6      123.78      144.75     12.44 o
  -5   3  -6       53.30       61.41      6.89 o
  -4   3  -6       22.50       29.11      9.38 o
  -3   3  -6        6.53        7.02      5.20 o
  -2   3  -6      404.19      410.51     20.33 o
  -1   3  -6    14096.54    15068.71    501.86 o
   0   3  -6      554.97      441.87     20.65 o
   1   3  -6       67.85       82.78      5.45 o
   2   3  -6      145.94      149.97     21.84 o
   3   3  -6      174.18      172.42      9.28 o
   4   3  -6     1700.71     1643.76     60.67 o
   6   3  -6        5.81       16.66     10.04 o
  -6   4  -6       35.08       28.48      5.08 o
  -5   4  -6      144.65      149.35     14.89 o
  -4   4  -6       11.97       15.64      6.07 o
  -3   4  -6      127.75      100.23     12.47 o
  -2   4  -6     9300.99    10063.62    357.97 o
  -1   4  -6     1100.27     1098.62     67.68 o
   0   4  -6       80.98       82.91     10.71 o
   1   4  -6      722.27      774.29     37.65 o
   2   4  -6      178.56      231.52     14.70 o
   3   4  -6     3284.61     3226.52    115.10 o
   4   4  -6      116.86       82.09      7.21 o
  -6   5  -6       84.91       64.98      9.04 o
  -5   5  -6       34.96       43.57      8.18 o
  -4   5  -6        5.02        2.10      5.11 o
  -3   5  -6       56.97       38.31      8.80 o
  -1   5  -6      573.91      686.75     52.47 o
   0   5  -6       11.60       11.86      3.46 o
   1   5  -6      754.89      802.62     55.17 o
   2   5  -6     7152.02     7052.04    279.89 o
   3   5  -6      577.27      574.23     37.76 o
   4   5  -6        6.09       -3.26      7.24 o
  -6   6  -6       88.70       86.06     15.30 o
  -5   6  -6       11.41       13.32      7.08 o
  -4   6  -6      238.67      232.39     18.19 o
  -3   6  -6       44.63       57.45      9.04 o
  -2   6  -6      222.55      272.90     27.04 o
  -1   6  -6      470.74      498.61     50.53 o
   0   6  -6        2.52        4.55      4.33 o
   1   6  -6    10329.07    11832.10    528.03 o
   2   6  -6      350.75      317.53     20.75 o
  -6   7  -6        6.81       26.56      7.44 o
  -5   7  -6      129.59      117.37     15.89 o
  -4   7  -6       20.91       24.50      5.11 o
  -3   7  -6       12.60        7.65      7.84 o
  -2   7  -6       89.64       66.99     13.07 o
  -1   7  -6      146.75      142.41     16.08 o
   1   7  -6       65.54       65.70      8.16 o
  -6   8  -6      337.72      362.02     27.18 o
  -5   8  -6        1.08       -4.43      7.92 o
  -4   8  -6      159.17      181.02     22.51 o
  -3   8  -6       18.08       10.90     10.39 o
  -2   8  -6       84.55       77.71     14.57 o
  -1   8  -6     4974.16     5055.43    315.58 o
  -6   9  -6        3.48       10.47      7.66 o
  -5   9  -6      125.91      122.80     15.83 o
  -3   9  -6       30.97       31.68     11.24 o
  -2   9  -6     1996.56     2073.20    196.79 o
  -6  10  -6      102.80      128.18     20.41 o
  -5  10  -6      210.67      265.35     37.94 o
  -3  10  -6      124.86       85.98     13.54 o
  -6  11  -6       53.34       75.13     15.97 o
  -5  11  -6       52.28       37.59     12.90 o
  -3 -25  -5       12.98      -13.12     15.30 o
  -3 -24  -5       75.75      108.43     25.42 o
  -2 -24  -5       26.32       37.59     18.21 o
  -1 -24  -5      131.52      185.48     32.02 o
  -5 -23  -5       34.34       18.35     17.95 o
  -4 -23  -5       10.34        1.73     16.16 o
  -2 -23  -5      123.87       98.76     20.64 o
  -4 -22  -5       13.22       12.89     12.02 o
  -2 -22  -5       14.13       53.69     14.46 o
   0 -22  -5      729.24      720.49     64.14 o
   1 -22  -5       83.31       60.16     19.47 o
  -5 -21  -5       41.12       41.66     14.57 o
  -3 -21  -5        7.88       27.89     15.01 o
   0 -21  -5      176.21      193.86     30.61 o
   1 -21  -5      454.75      419.08     51.90 o
  -6 -20  -5       95.91       80.18     18.47 o
  -5 -20  -5      218.79      306.10     32.88 o
  -4 -20  -5       45.37       50.12     15.93 o
  -3 -20  -5       15.46       12.81     12.14 o
  -1 -20  -5      199.18      176.88     27.60 o
   0 -20  -5       18.90       10.90     12.00 o
   1 -20  -5       62.08      128.58     23.00 o
  -7 -19  -5       18.97       13.44     12.96 o
  -6 -19  -5      567.83      478.19     49.15 o
  -5 -19  -5        5.69       22.38     13.73 o
  -4 -19  -5       22.08        8.70     10.71 o
  -3 -19  -5      160.39      171.34     20.61 o
  -2 -19  -5       54.76       68.19     13.12 o
  -1 -19  -5     1047.78     1057.34     78.67 o
   0 -19  -5        1.17        9.06     18.67 o
   1 -19  -5       80.99       74.98     16.43 o
  -7 -18  -5      233.46      270.62     29.95 o
  -6 -18  -5       25.47       45.36     15.96 o
  -5 -18  -5      355.44      290.69     40.90 o
  -4 -18  -5      521.81      520.69     37.60 o
  -3 -18  -5       21.47       32.63     12.73 o
  -2 -18  -5      521.79      468.93     44.39 o
  -1 -18  -5       81.72      140.78     20.98 o
   0 -18  -5       22.28       24.83     11.11 o
   1 -18  -5      551.07      516.34     62.22 o
   2 -18  -5      108.53       93.20     16.37 o
  -7 -17  -5        7.72        8.58      9.16 o
  -6 -17  -5       13.34       21.52      9.45 o
  -5 -17  -5      462.23      453.79     43.66 o
  -4 -17  -5        6.05       -2.81     18.46 o
  -3 -17  -5       24.02       31.80     13.67 o
  -2 -17  -5       96.75       98.53     20.36 o
  -1 -17  -5      100.30       65.10     12.25 o
   0 -17  -5       43.72       34.24     12.12 o
   1 -17  -5       19.79       25.04      7.88 o
   2 -17  -5      467.32      467.59     29.66 o
  -8 -16  -5       12.29       11.55      9.32 o
  -7 -16  -5        1.07       11.90     11.94 o
  -6 -16  -5       60.23       89.69     15.80 o
  -5 -16  -5      137.97      140.21     23.36 o
  -4 -16  -5      111.68      142.45     20.30 o
  -3 -16  -5       96.82       94.68     23.02 o
  -2 -16  -5      460.61      414.85     33.88 o
  -1 -16  -5       32.48       24.76      9.13 o
   0 -16  -5       37.26       50.82     10.07 o
   1 -16  -5      577.79      510.61     28.40 o
   2 -16  -5        7.38       10.66      6.48 o
  -8 -15  -5        4.90        3.65      8.88 o
  -7 -15  -5        9.71       14.98     11.26 o
  -6 -15  -5       36.71       31.63     11.73 o
  -5 -15  -5       81.03       75.08     14.90 o
  -4 -15  -5      227.77      225.74     31.08 o
  -3 -15  -5      634.99      705.28     59.12 o
  -2 -15  -5      715.39      651.00     51.16 o
  -1 -15  -5      195.37      199.46     22.29 o
   0 -15  -5      565.39      491.08     43.68 o
   1 -15  -5       34.01       40.86      7.40 o
   2 -15  -5       85.19       42.69     13.36 o
  -8 -14  -5       21.74       21.34     11.26 o
  -7 -14  -5       12.46        5.38      8.01 o
  -6 -14  -5       92.81       98.78     17.20 o
  -5 -14  -5       84.58       95.33     14.06 o
  -4 -14  -5      549.32      512.77     33.12 o
  -3 -14  -5      556.94      616.46     44.73 o
  -2 -14  -5      173.89      164.31     20.61 o
  -1 -14  -5      618.19      623.41     52.39 o
   0 -14  -5       33.99       51.75     11.35 o
   1 -14  -5      307.40      299.88     23.53 o
   2 -14  -5      739.19      646.12     39.60 o
  -8 -13  -5       12.58       18.57     16.43 o
  -7 -13  -5      133.22      140.60     18.79 o
  -6 -13  -5       16.33       12.06      9.95 o
  -5 -13  -5       36.71       36.89     10.81 o
  -4 -13  -5     1768.46     1917.23     83.86 o
  -3 -13  -5      292.78      271.12     27.90 o
  -2 -13  -5     1556.26     1612.23     79.99 o
  -1 -13  -5       10.54       20.84     10.10 o
   0 -13  -5       14.09       23.42     11.09 o
   1 -13  -5      130.09      117.41     10.72 o
   2 -13  -5      461.32      462.65     26.78 o
   3 -13  -5      195.24      170.72     12.28 o
  -8 -12  -5      322.21      351.60     34.88 o
  -7 -12  -5        3.56       23.89      9.21 o
  -6 -12  -5       10.21       14.28      8.21 o
  -5 -12  -5      240.68      294.35     25.90 o
  -4 -12  -5      146.95      158.44     16.03 o
  -3 -12  -5     5120.01     5172.11    227.36 o
  -2 -12  -5       15.66        1.11      8.32 o
  -1 -12  -5       14.28       12.17      6.74 o
   0 -12  -5        2.24       12.60      9.15 o
   1 -12  -5      387.23      384.61     19.29 o
   2 -12  -5     2098.03     2052.88     95.82 o
   3 -12  -5       38.94       45.64      5.81 o
  -7 -11  -5        2.04        1.36      7.88 o
  -6 -11  -5       54.37       71.96     12.05 o
  -5 -11  -5      145.84      172.53     18.57 o
  -4 -11  -5      985.73      799.26     38.97 o
  -3 -11  -5      189.95      199.71     23.93 o
  -2 -11  -5       68.71       92.93      8.86 o
  -1 -11  -5      156.16      135.58     14.52 o
   0 -11  -5      264.32      229.88     18.16 o
   1 -11  -5      399.18      363.68     16.76 o
   2 -11  -5       67.72       70.14      6.84 o
   3 -11  -5       17.30       24.01      4.73 o
  -7 -10  -5       21.65       29.31      8.06 o
  -6 -10  -5       17.32       24.01      7.60 o
  -5 -10  -5     3265.52     3227.18    158.96 o
  -4 -10  -5        0.84       -0.82      4.90 o
  -3 -10  -5      121.44      151.69     14.72 o
  -2 -10  -5      145.11      245.96     20.78 o
  -1 -10  -5      230.88      273.94     22.47 o
   0 -10  -5     2702.62     2629.27    132.42 o
   1 -10  -5      120.55      128.81      8.49 o
   2 -10  -5      112.00      122.65     10.74 o
   3 -10  -5      115.57       89.65      7.21 o
  -7  -9  -5       27.97       24.73      7.13 o
  -6  -9  -5      622.98      489.80     36.42 o
  -5  -9  -5       12.21       19.44      7.19 o
  -4  -9  -5        1.05        6.45      8.05 o
  -3  -9  -5      417.19      410.80     25.45 o
  -2  -9  -5      378.58      370.33     34.46 o
  -1  -9  -5     3103.57     3345.11    142.63 o
   0  -9  -5       83.38       75.98      9.99 o
   1  -9  -5      124.89      119.90     10.46 o
   2  -9  -5      358.19      316.89     33.02 o
   3  -9  -5      189.39      179.23      8.49 o
  -6  -8  -5       35.97       14.33      6.68 o
  -5  -8  -5       42.84       32.23      8.38 o
  -4  -8  -5        7.54        5.84      6.23 o
  -3  -8  -5      115.87      145.09     14.02 o
  -2  -8  -5     6791.78     6639.17    304.42 o
  -1  -8  -5       24.72       26.03      7.45 o
   0  -8  -5       72.01       63.64     10.14 o
   1  -8  -5      544.03      573.40     34.52 o
   2  -8  -5      133.25      160.35      9.21 o
   3  -8  -5     1110.46     1044.88     39.36 o
   4  -8  -5       12.62       13.46      3.08 o
  -7  -7  -5       15.81       24.71      7.67 o
  -6  -7  -5       95.90       80.02     11.03 o
  -5  -7  -5       19.80       33.96      6.95 o
  -4  -7  -5      119.26      107.28     10.98 o
  -3  -7  -5      785.44      765.42     37.72 o
  -2  -7  -5       59.67       69.79      8.84 o
  -1  -7  -5      575.45      528.01     42.60 o
   0  -7  -5        1.80       -2.78      4.97 o
   1  -7  -5       63.37       72.51     11.26 o
   2  -7  -5     1769.75     1669.51    123.45 o
   3  -7  -5      128.79      146.34      6.67 o
   4  -7  -5      145.98      118.50      8.98 o
  -7  -6  -5       50.54       44.79      8.86 o
  -6  -6  -5       55.97       57.10      9.08 o
  -5  -6  -5        1.88        1.23      5.30 o
  -4  -6  -5     4636.09     4774.83    241.65 o
  -3  -6  -5        3.95        2.89      5.34 o
  -2  -6  -5      346.40      307.66     24.91 o
  -1  -6  -5      875.59      830.52     52.07 o
   0  -6  -5        5.73        7.67      6.34 o
   2  -6  -5      167.33      170.26      9.47 o
   3  -6  -5      109.12       85.96      8.67 o
   4  -6  -5       97.13      109.24      6.54 o
  -7  -5  -5        5.72        5.52      5.45 o
  -6  -5  -5       45.95       40.99      7.93 o
  -5  -5  -5      557.03      468.82     32.31 o
  -4  -5  -5       95.85      121.61     11.12 o
  -3  -5  -5       67.16       51.07      6.64 o
  -2  -5  -5      237.75      313.14     27.88 o
  -1  -5  -5       59.75       70.55      9.37 o
   0  -5  -5      260.46      214.18     14.31 o
   1  -5  -5      826.28      826.29     66.57 o
   2  -5  -5       93.78       95.15      9.39 o
   3  -5  -5       39.07       42.08      2.43 o
   4  -5  -5       49.72       32.82      2.71 o
  -6  -4  -5     1985.29     2032.69    161.14 o
  -5  -4  -5      153.55      131.31     11.82 o
  -4  -4  -5      103.67       85.09      9.62 o
  -3  -4  -5       58.61       60.15      8.56 o
  -2  -4  -5       66.19       52.97      6.16 o
  -1  -4  -5      150.65      171.40     13.36 o
   0  -4  -5       10.78       12.64      6.65 o
   1  -4  -5       61.27       59.54      6.95 o
   2  -4  -5      196.09      209.59     15.28 o
   3  -4  -5        5.44        7.49      1.44 o
   4  -4  -5      378.92      347.13     18.05 o
  -6  -3  -5        6.46       16.29      4.28 o
  -5  -3  -5       70.63       50.01      5.55 o
  -4  -3  -5       86.53       92.98      8.84 o
  -3  -3  -5       19.72       38.34      7.09 o
  -2  -3  -5     8214.43     7862.28    420.97 o
  -1  -3  -5      232.23      184.61     16.26 o
   0  -3  -5       57.13       47.97      6.64 o
   1  -3  -5       92.04       75.46      7.77 o
   2  -3  -5      863.76      883.66     53.17 o
   3  -3  -5       50.50       52.13      2.37 o
   4  -3  -5        0.16        3.31      2.39 o
   5  -3  -5       23.88       17.97      5.26 o
  -6  -2  -5       40.00       24.21      4.27 o
  -5  -2  -5       54.23       54.29      6.06 o
  -4  -2  -5       81.62       73.76      7.83 o
  -3  -2  -5     1408.14     1227.51     81.10 o
  -2  -2  -5      304.93      260.22     20.49 o
  -1  -2  -5        2.53        9.96      5.04 o
   0  -2  -5      143.87      141.06     11.74 o
   1  -2  -5      171.88      192.45     14.17 o
   2  -2  -5    10717.59    11185.68    502.32 o
   3  -2  -5       38.12       35.95      2.09 o
   4  -2  -5        3.21        1.39      2.13 o
   5  -2  -5       35.31       42.60      7.07 o
  -6  -1  -5       45.32       29.13      2.99 o
  -5  -1  -5       49.11       58.30      6.42 o
  -4  -1  -5     2791.42     2600.73    170.71 o
  -3  -1  -5       27.29       23.88      4.87 o
  -2  -1  -5       51.14       55.83      6.48 o
  -1  -1  -5      298.13      250.24     10.87 o
   0  -1  -5      244.10      258.93     10.04 o
   1  -1  -5     6184.94     6496.03    197.16 o
   2  -1  -5      455.85      561.35     44.36 o
   3  -1  -5       92.62       67.51      3.63 o
   4  -1  -5       25.50       24.54      2.68 o
   5  -1  -5       57.48       48.87      8.88 o
  -5   0  -5      534.21      485.72     29.52 o
  -4   0  -5       76.01       80.86      7.96 o
  -3   0  -5       18.19       11.87      5.03 o
  -2   0  -5      241.77      190.96      9.07 o
  -1   0  -5      742.80      654.73     48.97 o
   0   0  -5    14173.10    14758.73    536.57 o
   1   0  -5      388.94      380.05     16.17 o
   2   0  -5       23.19       40.80      2.78 o
   3   0  -5      105.61       87.74      4.91 o
   4   0  -5      353.89      382.56     15.19 o
   5   0  -5      689.49      705.63     49.24 o
  -5   1  -5       41.15       45.71      4.62 o
  -4   1  -5       80.49       86.38      7.68 o
  -3   1  -5       89.58      102.72      8.70 o
  -2   1  -5      376.18      373.31     14.46 o
  -1   1  -5    36330.43    38150.15   2267.23 o
   0   1  -5      486.00      479.65     36.38 o
   1   1  -5       52.00       79.50      7.81 o
   2   1  -5      105.59       97.82      5.50 o
   3   1  -5      432.33      486.38     26.62 o
   4   1  -5     5442.36     5958.42    213.73 o
   5   1  -5       18.92        1.41      5.26 o
  -5   2  -5       58.26       61.35      4.80 o
  -4   2  -5       16.26       17.61      5.38 o
  -3   2  -5       79.13       74.68      7.91 o
  -2   2  -5    20558.53    21924.75    832.64 o
  -1   2  -5      649.90      674.80     28.82 o
   0   2  -5      203.70      200.79      9.37 o
   1   2  -5      159.60      190.76      9.81 o
   2   2  -5      483.32      483.08     42.53 o
   4   2  -5      374.04      370.45     14.47 o
   6   2  -5       20.35       11.75      7.60 o
  -5   3  -5      101.46      103.32      5.30 o
  -4   3  -5       47.58       44.11      7.35 o
  -3   3  -5     1338.61     1276.80     53.10 o
  -2   3  -5      324.92      374.62     23.70 o
  -1   3  -5      316.64      424.01     20.48 o
   0   3  -5       18.51       15.73      3.42 o
   1   3  -5      498.20      531.07     32.52 o
   2   3  -5     7844.12     8098.38    306.23 o
   3   3  -5      852.37      793.77     42.44 o
   4   3  -5        8.15       19.19      3.89 o
   6   3  -5       35.97       34.47      9.34 o
  -5   4  -5        8.64        9.05      3.46 o
  -4   4  -5      233.81      202.13      9.26 o
  -3   4  -5        2.62        9.51      5.97 o
  -2   4  -5      421.67      456.84     33.79 o
  -1   4  -5       50.37       45.56      6.69 o
   0   4  -5        0.73        7.51      3.56 o
   2   4  -5      190.45      166.04      9.99 o
   3   4  -5       72.00       99.13      8.44 o
   4   4  -5        5.74       -0.56      3.69 o
   5   4  -5      156.67      132.48     14.54 o
  -5   5  -5      733.98      808.84     54.63 o
  -4   5  -5       43.75       27.94      7.40 o
  -3   5  -5       34.57       25.47      4.43 o
  -2   5  -5      689.84      828.52     58.35 o
  -1   5  -5       81.73       71.54      8.41 o
   0   5  -5      272.18      227.81     10.71 o
   1   5  -5     1171.44     1145.58     53.75 o
   2   5  -5       26.05       32.55      5.73 o
   3   5  -5       90.66      116.74      8.87 o
   5   5  -5     3148.17     3131.39    168.10 o
  -5   6  -5       41.68       39.49      7.29 o
  -4   6  -5       21.42       27.06      6.51 o
  -3   6  -5       55.86       67.71      9.58 o
  -2   6  -5      162.47      178.98     16.39 o
  -1   6  -5     2729.59     2707.23    125.25 o
   0   6  -5       82.83       69.94      6.84 o
   1   6  -5      543.38      634.85     68.85 o
   2   6  -5      355.20      336.12     22.71 o
   3   6  -5      433.95      412.55     39.98 o
   5   6  -5      255.09      249.38     27.82 o
  -5   7  -5       33.77       17.74      7.31 o
  -4   7  -5      122.83      123.93     10.36 o
  -3   7  -5       13.38       19.30      7.25 o
  -2   7  -5     6376.35     6533.11    376.88 o
  -1   7  -5      128.69      160.92     13.00 o
   0   7  -5        1.27        2.96      4.66 o
   1   7  -5      370.43      461.91     45.52 o
   2   7  -5       88.28      101.51     10.94 o
  -5   8  -5       18.04       17.38      7.63 o
  -4   8  -5       51.23       43.80      9.08 o
  -3   8  -5      394.92      337.15     25.03 o
  -2   8  -5       48.05       63.20     10.25 o
  -1   8  -5      396.63      380.79     37.75 o
  -5   9  -5       41.00       50.44     13.23 o
  -3   9  -5       92.49       70.35     10.36 o
  -2   9  -5      265.15      261.49     26.87 o
  -1   9  -5      635.45      596.23     78.16 o
  -5  10  -5     1320.86     1374.36    103.81 o
  -3  10  -5        3.33       -1.52      8.56 o
  -3 -25  -4       10.97        8.02     25.11 o
  -1 -25  -4       37.91      161.53     34.74 o
  -3 -24  -4       65.75       97.99     21.78 o
  -2 -24  -4       22.16       55.39     22.55 o
  -1 -24  -4       42.64       83.17     21.66 o
  -5 -23  -4        4.36      -12.10     14.33 o
  -4 -23  -4       56.33       49.83     16.65 o
  -2 -23  -4       38.33       67.95     20.85 o
   0 -23  -4      210.51      274.29     34.62 o
  -6 -22  -4       58.69       17.73     14.72 o
  -3 -22  -4       12.74       31.27     17.26 o
   0 -22  -4      703.21      872.47     86.37 o
   1 -22  -4       27.00       39.90     30.51 o
  -6 -21  -4      401.71      413.35     45.55 o
  -5 -21  -4       25.82       20.16     14.16 o
  -4 -21  -4       62.07       59.69     17.36 o
  -3 -21  -4       47.18       96.38     21.54 o
  -1 -21  -4     1100.11     1159.61    134.46 o
   0 -21  -4       40.12      100.85     18.37 o
   1 -21  -4      165.00      170.21     27.49 o
  -6 -20  -4       19.65        3.24     12.27 o
  -5 -20  -4       52.61       76.37     17.20 o
  -4 -20  -4       66.92       57.01     17.73 o
  -3 -20  -4        7.61        3.79     11.42 o
  -2 -20  -4      248.42      222.82     27.70 o
  -1 -20  -4       26.15       62.80     15.80 o
   1 -20  -4      856.51      762.17     73.65 o
  -7 -19  -4       11.13        4.34     13.21 o
  -6 -19  -4       63.08       67.36     18.03 o
  -5 -19  -4        7.71        0.26      9.51 o
  -4 -19  -4       11.63       18.73     11.59 o
  -3 -19  -4      222.38      149.75     23.11 o
  -2 -19  -4       95.80      108.63     20.64 o
  -1 -19  -4      272.56      329.23     37.33 o
   1 -19  -4      172.61      204.59     24.22 o
   2 -19  -4      400.94      493.46     46.49 o
  -7 -18  -4       43.86       44.91     13.02 o
  -6 -18  -4      232.72      279.43     32.28 o
  -5 -18  -4      214.08      253.59     23.55 o
  -4 -18  -4      883.99      842.78     82.58 o
  -3 -18  -4       56.44       62.49     13.52 o
  -2 -18  -4      171.57      138.04     21.77 o
  -1 -18  -4      748.37      777.76     51.81 o
   0 -18  -4       41.29       44.46      7.89 o
   1 -18  -4     1132.10     1043.44     67.05 o
   2 -18  -4       11.19       38.79      8.06 o
  -7 -17  -4       55.65       39.29     14.54 o
  -6 -17  -4        6.07        7.00      9.42 o
  -5 -17  -4     1868.52     1969.44    124.45 o
  -4 -17  -4       65.30       52.67     11.97 o
  -3 -17  -4        5.14        1.05      8.77 o
  -2 -17  -4      773.99     1027.89     86.32 o
  -1 -17  -4      153.75      161.25     20.37 o
   0 -17  -4      470.89      499.25     39.37 o
   1 -17  -4       75.34      127.07     18.66 o
   2 -17  -4       73.30      100.91     13.83 o
  -8 -16  -4       44.85       50.34     11.67 o
  -7 -16  -4       10.97        8.75     14.01 o
  -6 -16  -4      171.74      214.90     30.56 o
  -5 -16  -4       72.01       72.48     13.41 o
  -4 -16  -4        1.58       11.87     15.05 o
  -3 -16  -4      424.08      488.01     30.67 o
  -2 -16  -4      438.82      494.57     38.18 o
  -1 -16  -4      438.36      327.08     31.01 o
   0 -16  -4       44.13       30.54      8.11 o
   1 -16  -4       79.92       86.85     12.71 o
   2 -16  -4      194.43      158.74     27.70 o
  -8 -15  -4        4.11       10.22      8.16 o
  -7 -15  -4       11.64        4.50      8.06 o
  -6 -15  -4        7.02        8.31      7.15 o
  -5 -15  -4        1.44        6.57     11.58 o
  -4 -15  -4      524.14      598.26     38.97 o
  -3 -15  -4      366.40      400.27     32.71 o
  -2 -15  -4     2163.05     2070.34    122.10 o
  -1 -15  -4       15.14       33.29     11.88 o
   0 -15  -4      115.06       84.09      9.66 o
   1 -15  -4       30.62       28.21      7.72 o
   2 -15  -4      177.98      170.01     12.05 o
   3 -15  -4      295.21      327.81     28.14 o
  -8 -14  -4      178.33      172.54     19.17 o
  -7 -14  -4       13.03        6.44      7.15 o
  -6 -14  -4       51.38       44.09     11.76 o
  -5 -14  -4      113.29      110.12     17.07 o
  -4 -14  -4      279.09      333.27     26.42 o
  -3 -14  -4     3585.06     3769.50    152.62 o
  -2 -14  -4       10.17       11.32     12.74 o
  -1 -14  -4       83.65       87.02     15.62 o
   0 -14  -4      301.23      302.80     53.50 o
   1 -14  -4      189.02      180.03     12.53 o
   2 -14  -4     3310.71     3566.75    166.77 o
   3 -14  -4        2.82        8.59      6.20 o
  -8 -13  -4       16.83        5.32      9.34 o
  -7 -13  -4       20.53       33.39     15.59 o
  -6 -13  -4       36.61       28.22     10.75 o
  -5 -13  -4        1.06       -2.46      8.33 o
  -4 -13  -4    15217.91    14759.20    577.82 o
  -3 -13  -4       69.41       59.98     14.41 o
  -2 -13  -4       80.51       86.95     14.75 o
  -1 -13  -4       10.16       36.45     11.15 o
   0 -13  -4        1.35        7.21      6.11 o
   1 -13  -4      615.35      603.07     26.39 o
   2 -13  -4      145.61      172.07     12.04 o
   3 -13  -4       10.02       15.96      5.10 o
  -7 -12  -4       83.53       71.34     15.15 o
  -6 -12  -4       37.74       37.54     12.08 o
  -5 -12  -4     1294.67     1149.97     58.81 o
  -4 -12  -4      202.07      219.87     19.51 o
  -3 -12  -4      448.73      501.03     36.64 o
  -2 -12  -4        5.29       13.30     10.90 o
  -1 -12  -4       19.48       43.45     10.89 o
   0 -12  -4       53.40       39.34      6.13 o
   1 -12  -4        8.49       24.08      5.03 o
   2 -12  -4      146.58      149.81     15.54 o
   3 -12  -4      526.93      517.78     32.21 o
  -7 -11  -4        2.92        5.14      8.99 o
  -6 -11  -4      782.58      861.06     53.22 o
  -5 -11  -4       15.22       14.73      5.80 o
  -4 -11  -4       41.67       41.32     10.22 o
  -3 -11  -4      573.69      655.69     43.93 o
  -2 -11  -4       22.05       24.97      7.72 o
  -1 -11  -4      111.61      121.42     12.91 o
   0 -11  -4      262.73      261.37     18.93 o
   1 -11  -4       19.65       25.29      4.97 o
   2 -11  -4      303.84      302.91     19.09 o
   3 -11  -4      190.28      182.05     11.22 o
  -7 -10  -4      180.95      196.78     23.60 o
  -6 -10  -4       24.67       30.23      8.03 o
  -5 -10  -4      104.67      102.58     12.54 o
  -4 -10  -4       90.19       77.84     10.87 o
  -3 -10  -4      162.58      197.37     16.57 o
  -2 -10  -4     8926.45     8462.17    482.03 o
  -1 -10  -4      160.41      159.84     22.19 o
   0 -10  -4      218.60      205.72     13.02 o
   1 -10  -4      166.42      139.27      8.79 o
   2 -10  -4      205.64      218.11     10.06 o
   3 -10  -4     1996.19     1960.77     96.20 o
   4 -10  -4       68.49       89.50     10.12 o
  -7  -9  -4        2.32        0.96      5.59 o
  -6  -9  -4       39.49       51.74     10.73 o
  -5  -9  -4       46.94       43.73      8.96 o
  -4  -9  -4        3.21       -8.83      6.63 o
  -3  -9  -4     3371.84     3042.87    148.16 o
  -2  -9  -4      345.50      364.60     27.98 o
  -1  -9  -4       53.82       68.13      9.26 o
   0  -9  -4        1.82        7.34      5.82 o
   1  -9  -4      235.91      259.36     12.13 o
   2  -9  -4     2593.13     2308.75    148.45 o
   3  -9  -4      188.38      225.11     20.18 o
   4  -9  -4        0.30       -3.95      3.96 o
  -7  -8  -4        1.33        2.24      7.15 o
  -6  -8  -4      155.24      163.58     15.33 o
  -5  -8  -4       23.22       27.16      7.28 o
  -4  -8  -4     1743.57     1755.66     83.71 o
  -3  -8  -4      139.46      140.20     15.29 o
  -2  -8  -4      131.10      139.91     13.31 o
  -1  -8  -4       36.85       19.21      5.27 o
   0  -8  -4       21.20       24.48      5.66 o
   1  -8  -4     2905.26     3076.33    109.00 o
   2  -8  -4       40.48       50.88      4.68 o
   3  -8  -4       74.23       78.24      5.99 o
   4  -8  -4       21.41       11.81      3.44 o
  -7  -7  -4       44.49       36.02      7.29 o
  -6  -7  -4       46.31       53.98      8.79 o
  -5  -7  -4     2449.42     2504.62    112.41 o
  -4  -7  -4      121.06      126.00     11.60 o
  -3  -7  -4        1.22        8.48      6.92 o
  -2  -7  -4      137.47      147.08     11.41 o
  -1  -7  -4      828.19      822.04     63.01 o
   0  -7  -4       12.20        9.61      6.72 o
   1  -7  -4       25.10       23.52      4.87 o
   2  -7  -4      156.89      166.81     10.15 o
   3  -7  -4      167.28      180.87     18.44 o
   4  -7  -4      162.22      169.79      9.80 o
  -7  -6  -4       46.67       51.89      8.45 o
  -6  -6  -4     3616.40     3333.12    308.56 o
  -5  -6  -4       55.99       58.11      8.93 o
  -4  -6  -4      105.84       89.86      9.08 o
  -3  -6  -4       23.80       23.96      5.68 o
  -2  -6  -4      426.28      474.95     31.07 o
  -1  -6  -4    14446.11    13263.44    560.56 o
   0  -6  -4      111.74      108.02     12.55 o
   1  -6  -4      599.23      524.99     65.75 o
   2  -6  -4      270.35      212.68     12.81 o
   3  -6  -4        3.11        2.64      2.07 o
   4  -6  -4      896.27      805.98     40.23 o
  -6  -5  -4       36.36       33.45      6.15 o
  -5  -5  -4       38.22       47.82      6.26 o
  -4  -5  -4       56.25       63.94      6.96 o
  -3  -5  -4      108.58       97.13      9.46 o
  -1  -5  -4      399.74      368.31     28.45 o
   0  -5  -4        0.65        3.52      5.34 o
   1  -5  -4      935.40      788.29     32.60 o
   2  -5  -4      468.38      475.18     19.03 o
   3  -5  -4     3224.35     3626.20    111.61 o
   4  -5  -4       15.11        9.90      2.42 o
   5  -5  -4       46.48       63.00      7.62 o
  -6  -4  -4       14.07       15.37      4.86 o
  -5  -4  -4       78.87       89.87      8.41 o
  -4  -4  -4      107.20      113.45      9.58 o
  -3  -4  -4     3955.47     3952.17    216.84 o
  -2  -4  -4      288.61      292.83     21.00 o
  -1  -4  -4       88.46       81.63      8.08 o
   0  -4  -4       43.27       40.89      6.67 o
   1  -4  -4       54.33       53.04      6.98 o
   2  -4  -4     9121.32     9871.91    569.89 o
   3  -4  -4      349.98      365.90     16.37 o
   4  -4  -4       18.96       16.61      4.55 o
   5  -4  -4       15.35       19.36      5.17 o
  -5  -3  -4       68.82       68.19      7.15 o
  -4  -3  -4     1289.98     1179.65     78.93 o
  -3  -3  -4       96.46      117.88      9.96 o
  -2  -3  -4      177.44      169.88     11.03 o
  -1  -3  -4      427.57      374.63     26.48 o
   0  -3  -4      317.58      277.34     19.49 o
   1  -3  -4      153.13      174.54     12.55 o
   2  -3  -4      575.73      543.71     24.62 o
   4  -3  -4       19.97       20.39      3.81 o
   5  -3  -4      100.69       85.08      9.86 o
  -5  -2  -4      463.92      528.90     49.43 o
  -4  -2  -4       58.40       52.95      6.29 o
  -3  -2  -4       88.06       73.20      6.67 o
  -2  -2  -4        5.04        5.13      3.78 o
  -1  -2  -4      145.39      179.56     11.05 o
   0  -2  -4     4207.19     3669.43    161.75 o
   1  -2  -4      203.47      189.19     12.30 o
   2  -2  -4       10.90        9.55      1.81 o
   3  -2  -4        2.51        8.63      2.39 o
   4  -2  -4       12.74       21.82      3.04 o
   5  -2  -4     2280.13     2219.21    150.40 o
  -5  -1  -4       90.63      102.03      8.69 o
  -4  -1  -4       20.76       21.09      3.86 o
  -3  -1  -4       55.74       55.94      6.77 o
  -2  -1  -4      126.49      155.21      9.84 o
   0  -1  -4       32.06       36.95      3.27 o
   1  -1  -4        7.39       12.10      1.43 o
   2  -1  -4      118.81      103.81      4.84 o
   3  -1  -4      273.77      308.87     16.63 o
   4  -1  -4      241.04      203.89      9.68 o
   5  -1  -4      188.13      182.52     15.75 o
  -5   0  -4      119.03       98.44      5.81 o
  -4   0  -4       96.61       93.84      6.84 o
  -3   0  -4      128.80      111.18      9.77 o
  -2   0  -4    10550.31    10563.32    345.11 o
  -1   0  -4      519.83      488.24     23.31 o
   0   0  -4        5.26        4.73      2.15 o
   1   0  -4      301.21      283.08     11.32 o
   2   0  -4      131.81      156.60      7.13 o
   3   0  -4     7922.08     9004.62    256.40 o
   4   0  -4        8.40       10.66      1.81 o
   5   0  -4        2.45        7.35      6.23 o
   6   0  -4       22.35       22.06      6.91 o
  -5   1  -4      106.27      112.19     17.04 o
  -4   1  -4      131.43      119.65      8.56 o
  -3   1  -4     4063.10     4181.18    158.12 o
  -2   1  -4      330.43      288.34     11.48 o
  -1   1  -4      264.65      254.10     11.34 o
   0   1  -4       13.90       12.31      2.39 o
   1   1  -4      727.94      666.98     34.73 o
   2   1  -4    10669.81    10266.38    292.28 o
   3   1  -4      185.86      191.26     15.92 o
   4   1  -4       26.36       21.66      2.70 o
   5   1  -4       53.81       55.40      5.08 o
   6   1  -4       79.00       56.71     11.42 o
  -5   2  -4       30.18       32.30      3.00 o
  -4   2  -4     1083.47     1000.65     41.35 o
  -3   2  -4       76.40       67.64      5.68 o
  -2   2  -4      289.92      229.27     11.39 o
  -1   2  -4      688.43      656.18     28.29 o
   0   2  -4      114.45       93.94      6.54 o
   2   2  -4      298.48      329.55     54.52 o
   3   2  -4       23.29       20.24      3.27 o
   4   2  -4      101.15       98.54      5.74 o
   5   2  -4      222.59      220.74     14.84 o
   6   2  -4     1857.12     1665.67     91.95 o
  -5   3  -4     4883.76     4805.17    360.60 o
  -4   3  -4       64.54       49.66      5.92 o
  -3   3  -4       91.44       76.01      7.39 o
  -2   3  -4       54.86       52.16      8.43 o
  -1   3  -4      104.66      109.23      8.96 o
   0   3  -4      492.29      533.75     33.60 o
   1   3  -4      683.44      744.10     55.07 o
   2   3  -4      194.08      180.63     12.13 o
   3   3  -4       13.17        8.42      2.72 o
   4   3  -4      153.85      118.62      7.28 o
   5   3  -4     1590.86     1551.81     91.03 o
   6   3  -4      178.40      167.82     23.93 o
  -5   4  -4       71.37       86.32     11.20 o
  -4   4  -4        8.69       13.15      3.85 o
  -3   4  -4      220.25      305.63     12.71 o
  -2   4  -4       15.16        5.33      5.31 o
  -1   4  -4      186.86      160.33     12.97 o
   0   4  -4       53.26       42.03      5.93 o
   1   4  -4      325.81      347.01     22.64 o
   2   4  -4      363.07      347.21     16.17 o
   3   4  -4        0.13        0.23      2.16 o
   4   4  -4     1700.07     1780.37     64.44 o
   5   4  -4       60.95       47.74      7.58 o
  -5   5  -4       16.42       11.06      3.03 o
  -4   5  -4      259.06      263.81     41.00 o
  -3   5  -4       75.45       72.75      8.71 o
  -2   5  -4    11121.83    11746.19    322.81 o
  -1   5  -4      104.18       86.57     11.32 o
   0   5  -4        6.48       10.75      2.98 o
   1   5  -4       47.36       45.23      5.31 o
   2   5  -4      429.71      436.39     44.55 o
   3   5  -4      793.41      746.64     39.10 o
   5   5  -4       14.17       19.21      7.64 o
   7   5  -4        4.31        4.53     10.85 o
  -4   6  -4       91.95       91.03      9.41 o
  -3   6  -4     1577.56     1569.07     71.94 o
  -2   6  -4      330.88      314.60     29.21 o
  -1   6  -4       34.87       55.52      5.43 o
   0   6  -4      102.29       84.40      6.59 o
   1   6  -4       95.46       89.36      7.48 o
   2   6  -4     8991.75    10323.53    411.25 o
   3   6  -4      105.07      101.73      9.00 o
  -5   7  -4        6.05        6.58      5.79 o
  -4   7  -4     2763.18     2811.50    150.25 o
  -3   7  -4       75.71       70.43      9.70 o
  -2   7  -4      408.15      417.67     36.99 o
  -1   7  -4      223.96      263.53     21.53 o
   0   7  -4       18.80       15.44      4.40 o
   1   7  -4     2743.33     2892.00    128.12 o
   2   7  -4      219.98      240.55     17.51 o
  -5   8  -4      128.75      106.21     15.74 o
  -4   8  -4       20.42       17.84      7.11 o
  -3   8  -4       22.51       25.94      7.82 o
  -2   8  -4      117.92      129.44     15.04 o
  -1   8  -4       82.61       76.50     12.03 o
   0   8  -4       56.97       56.67      6.09 o
   1   8  -4      143.28      177.68     13.74 o
  -5   9  -4       35.73       61.69      9.93 o
  -3   9  -4      139.17      143.20     13.55 o
  -2   9  -4      145.37      125.91     15.79 o
  -1   9  -4     5849.59     6201.54    403.51 o
  -3  10  -4       66.17       40.25      9.78 o
  -2  10  -4      544.60      404.72     43.36 o
  -3  11  -4     1742.84     1558.90    129.86 o
  -3 -25  -3        4.97       -3.47     16.08 o
  -1 -25  -3      669.97      757.26     72.31 o
   0 -25  -3        1.65        0.11     18.61 o
  -4 -24  -3       34.69       80.37     28.73 o
  -2 -24  -3      343.43      402.64     46.02 o
  -1 -24  -3       68.68      120.33     22.43 o
   1 -24  -3       81.20       82.63     16.89 o
  -4 -23  -3       14.62       27.92     16.05 o
   0 -23  -3      130.74      106.56     23.60 o
   1 -23  -3       47.37       51.07     17.92 o
  -5 -22  -3       25.63       43.03     16.88 o
  -4 -22  -3       58.61       81.89     27.88 o
  -3 -22  -3       13.01       10.26     14.26 o
  -1 -22  -3       61.13       25.43     13.93 o
   0 -22  -3      325.28      335.61     48.33 o
   1 -22  -3       25.73       24.15     11.80 o
  -6 -21  -3      163.48      140.72     18.26 o
  -5 -21  -3       52.83       40.74     17.00 o
  -4 -21  -3       64.28       76.05     15.87 o
  -3 -21  -3      105.65       97.04     17.37 o
  -2 -21  -3       44.05       60.70     15.81 o
  -1 -21  -3      260.47      248.48     31.11 o
   0 -21  -3      722.39      727.64     64.27 o
   1 -21  -3      187.65      153.16     19.65 o
  -6 -20  -3      235.39      169.50     23.08 o
  -5 -20  -3       21.27       20.01     11.68 o
  -4 -20  -3      132.26       75.06     25.20 o
  -3 -20  -3       18.18       34.68     18.22 o
  -2 -20  -3       69.38       67.42     18.04 o
  -1 -20  -3      139.68      141.17     17.20 o
   0 -20  -3        7.18       28.22      8.83 o
   1 -20  -3     1082.90     1168.60     70.05 o
   2 -20  -3       34.03       16.24      9.58 o
  -7 -19  -3       58.27      123.90     22.99 o
  -6 -19  -3       44.27       25.97     11.90 o
  -5 -19  -3       21.71       11.23     11.11 o
  -4 -19  -3       54.83       95.26     17.51 o
  -3 -19  -3       94.24       65.73     15.47 o
  -2 -19  -3      262.01      248.98     26.21 o
  -1 -19  -3      171.61      126.53     19.54 o
   0 -19  -3      764.61      830.18     43.82 o
   1 -19  -3       38.00       69.86     12.21 o
   2 -19  -3       99.51      115.03     17.58 o
  -7 -18  -3        1.07      -14.26      9.51 o
  -6 -18  -3      515.63      577.64     55.72 o
  -5 -18  -3      171.78      159.71     17.88 o
  -4 -18  -3      143.05      142.48     18.12 o
  -3 -18  -3      150.63      168.35     17.94 o
  -2 -18  -3      119.30      176.71     34.41 o
  -1 -18  -3     1770.76     1962.99    144.00 o
   0 -18  -3       48.68       92.57     16.96 o
   1 -18  -3      257.42      233.47     19.76 o
   2 -18  -3      182.07      132.92     20.67 o
  -7 -17  -3      318.05      340.63     35.19 o
  -6 -17  -3       14.85       18.52     14.71 o
  -5 -17  -3      383.86      385.93     33.76 o
  -4 -17  -3      486.00      536.89     38.35 o
  -3 -17  -3       18.18       32.55     15.81 o
  -2 -17  -3     2203.11     2176.26    148.21 o
  -1 -17  -3       25.69       90.38     15.81 o
   0 -17  -3       62.15       74.25     11.38 o
   1 -17  -3      743.05      808.01     43.13 o
   2 -17  -3       73.43       55.54      8.86 o
  -8 -16  -3      203.89      226.30     19.86 o
  -7 -16  -3       15.59       28.66     10.33 o
  -6 -16  -3        1.37       -0.29      8.33 o
  -5 -16  -3      505.84      586.76     44.40 o
  -4 -16  -3        8.08       19.79     10.06 o
  -3 -16  -3     1039.72     1192.38     62.88 o
  -2 -16  -3       54.34       42.60     10.95 o
  -1 -16  -3       24.06       44.03      9.58 o
   0 -16  -3      421.29      454.33     29.46 o
   1 -16  -3      176.29      179.83     19.66 o
   2 -16  -3      517.00      492.17     30.99 o
   3 -16  -3       34.29       25.04      9.65 o
  -8 -15  -3        0.05       12.27     10.53 o
  -7 -15  -3        0.10       26.47      9.14 o
  -6 -15  -3       46.89       56.16     14.73 o
  -5 -15  -3       13.55       34.43     12.29 o
  -4 -15  -3     2925.17     3192.61    143.87 o
  -3 -15  -3      400.45      303.95     28.07 o
  -2 -15  -3      251.32      251.90     29.21 o
  -1 -15  -3       38.77       26.92      5.96 o
   0 -15  -3      141.54      119.47     12.82 o
   1 -15  -3      378.81      373.52     20.90 o
   2 -15  -3       80.47      122.25     11.95 o
   3 -15  -3       36.72       38.79     11.25 o
  -7 -14  -3       80.99       78.57     12.76 o
  -6 -14  -3        8.86       12.04     10.66 o
  -5 -14  -3      160.83      146.61     16.16 o
  -4 -14  -3       24.57       20.36     10.95 o
  -3 -14  -3      365.98      436.72     31.17 o
  -2 -14  -3       63.45       61.35     11.80 o
  -1 -14  -3       48.47       40.64      9.72 o
   0 -14  -3     1478.10     1436.96    109.83 o
   1 -14  -3       15.36       16.98      5.46 o
   2 -14  -3      464.39      529.56     37.60 o
   3 -14  -3        1.09       -1.89      4.58 o
  -7 -13  -3        8.79       13.95     11.47 o
  -6 -13  -3      453.06      489.62     40.75 o
  -5 -13  -3       25.13       13.53      8.85 o
  -4 -13  -3     1078.37     1190.08     58.58 o
  -3 -13  -3      615.15      625.45     34.64 o
  -2 -13  -3       25.42       27.89      8.97 o
  -1 -13  -3       70.60       80.30     12.23 o
   0 -13  -3       56.15       51.21      8.25 o
   1 -13  -3       79.46       91.84     11.37 o
   2 -13  -3      717.46      737.98     76.96 o
   3 -13  -3       10.17       -5.00      5.70 o
  -7 -12  -3      653.59      635.91     56.96 o
  -6 -12  -3       10.99       35.66     13.98 o
  -5 -12  -3      128.79      122.15     15.90 o
  -4 -12  -3      820.01      967.34     41.64 o
  -3 -12  -3      160.70      161.71     17.80 o
  -2 -12  -3      215.70      207.05     20.20 o
  -1 -12  -3       74.21       64.07      8.76 o
   0 -12  -3        0.92       -0.04      8.50 o
   1 -12  -3       21.24       27.73      8.24 o
   2 -12  -3      155.24      145.77     19.79 o
   3 -12  -3     3852.77     4365.25    214.92 o
   4 -12  -3       58.30       51.22      8.16 o
  -7 -11  -3        3.65       -0.98     11.18 o
  -6 -11  -3       18.90       32.79     10.80 o
  -5 -11  -3       51.47       59.67     11.18 o
  -4 -11  -3       15.53       14.67      9.04 o
  -3 -11  -3     9016.61     9571.39    414.09 o
  -2 -11  -3      135.10      146.50     14.22 o
  -1 -11  -3       39.76       40.93      8.81 o
   0 -11  -3      635.43      753.16     35.14 o
   1 -11  -3       26.57       35.32      4.82 o
   2 -11  -3     1478.50     1522.43     64.70 o
   3 -11  -3      206.76      241.30     16.62 o
   4 -11  -3       72.50       69.52      8.44 o
  -7 -10  -3       32.98       51.19     10.79 o
  -6 -10  -3      124.45      145.30     15.70 o
  -5 -10  -3        3.00        3.58      7.98 o
  -4 -10  -3     1929.41     1747.19     84.43 o
  -3 -10  -3      108.27      140.66     14.28 o
  -2 -10  -3      733.34      837.53     41.32 o
  -1 -10  -3      458.05      492.84     26.62 o
   0 -10  -3       65.31       68.25      6.26 o
   1 -10  -3      177.36      118.46     23.68 o
   2 -10  -3       12.38        9.58      3.92 o
   3 -10  -3      122.97      146.93     10.31 o
   4 -10  -3      501.57      396.88     47.35 o
  -7  -9  -3       11.56       14.65      8.65 o
  -6  -9  -3       14.64       14.53      7.76 o
  -5  -9  -3     1778.21     1544.87     86.31 o
  -4  -9  -3       19.59       12.72      7.00 o
  -3  -9  -3      122.10      133.23     12.60 o
  -2  -9  -3      669.15      680.15     37.00 o
  -1  -9  -3       54.57       57.64      9.10 o
   0  -9  -3      780.82     1002.87     35.17 o
   1  -9  -3      179.53      185.04      9.95 o
   2  -9  -3       72.44       59.34      6.69 o
   3  -9  -3      607.18      599.03     47.58 o
   4  -9  -3       22.40       17.97      6.18 o
  -7  -8  -3       10.30       10.80      6.65 o
  -6  -8  -3     2232.50     2043.21    140.47 o
  -5  -8  -3       67.63       66.85      9.62 o
  -4  -8  -3      119.89      106.49     11.69 o
  -3  -8  -3      630.36      708.28     35.48 o
  -2  -8  -3      170.18      165.88     12.31 o
  -1  -8  -3      791.07      595.56     35.95 o
   0  -8  -3       50.65       45.86      4.85 o
   1  -8  -3       54.25       61.84      4.54 o
   2  -8  -3      199.11      226.39     11.80 o
   3  -8  -3      190.96      201.41      9.20 o
   4  -8  -3      404.26      451.92     21.97 o
  -6  -7  -3       32.98       27.65      8.10 o
  -5  -7  -3       87.24       79.27      9.17 o
  -4  -7  -3      215.63      222.26     15.64 o
  -3  -7  -3       15.98       11.15      7.32 o
  -2  -7  -3     8160.49     7948.90    371.14 o
  -1  -7  -3       58.81       69.35      9.33 o
   0  -7  -3       11.16        5.62      2.02 o
   1  -7  -3       32.34       18.01      4.26 o
   2  -7  -3      408.38      393.70     17.78 o
   3  -7  -3     2017.62     2069.06     70.48 o
   4  -7  -3       21.01       24.68      3.80 o
   5  -7  -3       58.11       67.23     10.00 o
  -6  -6  -3       70.78       66.07      7.44 o
  -5  -6  -3       18.66       15.00      5.96 o
  -4  -6  -3      141.55      125.17     10.83 o
  -3  -6  -3     3657.89     3425.83    180.75 o
  -2  -6  -3      285.43      276.57     17.10 o
  -1  -6  -3      373.25      361.16     23.28 o
   0  -6  -3      417.27      357.11     19.11 o
   1  -6  -3      878.65      815.46     32.01 o
   2  -6  -3     7187.01     6358.08    199.66 o
   3  -6  -3      209.39      221.56     14.19 o
   4  -6  -3        5.47       13.68      3.46 o
   5  -6  -3       63.17       62.37      6.75 o
  -6  -5  -3        5.87       11.49      4.82 o
  -5  -5  -3       73.24       68.54      8.10 o
  -4  -5  -3     2892.89     2581.06    163.43 o
  -3  -5  -3       16.64       12.76      4.62 o
  -2  -5  -3      287.95      319.39     22.01 o
  -1  -5  -3      543.75      533.69     31.37 o
   0  -5  -3       13.22       18.94      4.47 o
   1  -5  -3    13960.69    13640.29    448.61 o
   2  -5  -3       63.32       71.32      4.19 o
   3  -5  -3      368.88      361.07     22.82 o
   4  -5  -3        3.42        6.25      7.87 o
   5  -5  -3      154.20      157.16     10.98 o
  -6  -4  -3        2.71        2.40      2.86 o
  -5  -4  -3      451.22      421.23     32.36 o
  -4  -4  -3       27.12       26.92      5.36 o
  -3  -4  -3       97.00       90.17      8.99 o
  -2  -4  -3      251.06      223.97     14.15 o
  -1  -4  -3      767.60      697.60     42.83 o
   0  -4  -3      479.40      528.74     27.52 o
   1  -4  -3      415.55      417.14     16.03 o
   2  -4  -3      336.22      350.42     16.45 o
   3  -4  -3       58.97       81.63     11.06 o
   4  -4  -3       19.19       25.28      3.09 o
   5  -4  -3     1210.97     1170.09     55.43 o
  -5  -3  -3       61.41       63.29      6.23 o
  -4  -3  -3       52.97       52.55      5.29 o
  -3  -3  -3      152.52      147.15      9.25 o
  -2  -3  -3       19.91        7.61      4.15 o
   0  -3  -3       11.09       10.99      3.62 o
   1  -3  -3       92.47       76.67      7.76 o
   2  -3  -3      275.29      333.59     14.71 o
   3  -3  -3       12.47       11.68      2.43 o
   4  -3  -3      114.41      119.40      6.22 o
   5  -3  -3        4.63        2.72      5.73 o
  -5  -2  -3       46.89       49.89      4.69 o
  -4  -2  -3      125.13      125.54      8.35 o
  -3  -2  -3      125.80      144.44     10.95 o
  -2  -2  -3    10177.45     8889.04    633.64 o
  -1  -2  -3      488.97      485.40     27.34 o
   0  -2  -3        4.69        7.14      3.25 o
   1  -2  -3      470.56      425.83     25.42 o
   2  -2  -3       65.14       39.73      2.88 o
   3  -2  -3     1256.48     1285.07     41.11 o
   4  -2  -3       29.99       31.13      2.14 o
   5  -2  -3       69.50       71.59     12.27 o
   6  -2  -3       40.57       32.47      9.42 o
  -4  -1  -3       65.64       62.45      4.90 o
  -3  -1  -3      340.74      273.89     18.96 o
  -2  -1  -3       50.44       63.21      5.38 o
  -1  -1  -3       37.09       29.78      3.65 o
   0  -1  -3       27.41       26.20      2.46 o
   1  -1  -3      184.15      190.23      7.03 o
   2  -1  -3     8038.51     8360.19    241.28 o
   3  -1  -3       92.17       78.01      4.79 o
   4  -1  -3       37.61       25.54     10.36 o
   5  -1  -3       45.51       46.56      8.68 o
   6  -1  -3       47.74       32.38      7.40 o
  -4   0  -3     1335.59     1208.37     65.78 o
  -3   0  -3      176.77      165.09     10.85 o
  -2   0  -3       36.51       69.54      7.16 o
  -1   0  -3      118.27      116.07      5.92 o
   0   0  -3        2.89        5.37      1.41 o
   2   0  -3      295.21      276.35      8.92 o
   3   0  -3       13.83        9.96      3.33 o
   4   0  -3       56.81       38.56      5.99 o
   5   0  -3      146.20       93.78     11.82 o
   6   0  -3      125.13      151.06     20.86 o
  -4   1  -3      123.58       98.10      6.21 o
  -3   1  -3       87.90      101.85      5.96 o
  -2   1  -3       20.30        9.47      3.08 o
  -1   1  -3      446.47      420.11     18.68 o
   0   1  -3     2583.31     2359.10     95.64 o
   1   1  -3      578.66      463.77     32.89 o
   2   1  -3       46.04       56.41      4.92 o
   3   1  -3        8.15       14.33      2.84 o
   4   1  -3      185.35      175.14     10.41 o
   5   1  -3     4752.09     4738.10    277.42 o
   6   1  -3        1.65        0.88      8.60 o
  -4   2  -3      126.05      118.24      5.75 o
  -3   2  -3       19.45       27.80      3.72 o
  -2   2  -3      187.07      204.82     16.10 o
   0   2  -3        3.03        6.10      2.26 o
   1   2  -3      197.50      192.76     13.90 o
   2   2  -3      210.51      153.00      8.87 o
   3   2  -3       53.94       53.56      3.39 o
   4   2  -3     4535.19     5047.50    174.00 o
   5   2  -3      306.95      256.69     17.87 o
   6   2  -3       21.91       33.25     11.57 o
  -4   3  -3      136.68      144.37      6.65 o
  -3   3  -3       17.22       12.20      3.16 o
  -2   3  -3     8270.02     8679.42    377.67 o
  -1   3  -3      522.95      504.71     30.47 o
   0   3  -3       11.89       16.39      3.03 o
   1   3  -3      616.11      555.82     38.53 o
   2   3  -3      375.25      392.20     46.36 o
   3   3  -3     3754.96     3850.71    170.48 o
   4   3  -3      242.60      240.43     18.57 o
   5   3  -3       46.36       31.29      5.22 o
   6   3  -3       11.07        6.34      8.74 o
   7   3  -3       49.12       22.89     13.68 o
  -4   4  -3       27.42       38.16      4.24 o
  -3   4  -3     8172.43     8897.07    310.28 o
  -2   4  -3      122.44      110.34      6.53 o
  -1   4  -3      170.06      167.20      8.89 o
   0   4  -3      244.26      282.62     12.03 o
   1   4  -3      113.01      108.39     12.13 o
   3   4  -3       40.64       28.35      7.48 o
   4   4  -3       78.34       66.88      9.31 o
   5   4  -3       18.91       27.46      6.25 o
   7   4  -3      148.39      182.73     23.94 o
  -5   5  -3       61.36       51.82      3.86 o
  -4   5  -3     5659.75     5389.70    440.84 o
  -3   5  -3      103.64       99.77     15.66 o
  -2   5  -3      321.77      468.43     22.06 o
  -1   5  -3      137.11      164.13     11.19 o
   0   5  -3       80.98       65.31      7.20 o
   1   5  -3      151.89      168.00      7.95 o
   2   5  -3      336.60      429.50     27.70 o
   3   5  -3        2.25        0.36      3.18 o
   7   5  -3        9.51       13.86     16.72 o
  -5   6  -3      730.36      699.29     60.82 o
  -4   6  -3        0.21        5.61      4.61 o
  -3   6  -3      190.08      176.84     13.97 o
  -2   6  -3      153.97      201.64     17.80 o
  -1   6  -3       93.88       82.74      5.89 o
   0   6  -3       33.12      381.50     60.44 o
   1   6  -3      110.07       87.76      5.72 o
   2   6  -3      393.08      438.94     19.40 o
   3   6  -3        3.96        4.20      4.59 o
  -5   7  -3       32.46       22.56      6.13 o
  -4   7  -3      313.13      350.84     18.97 o
  -3   7  -3      359.99      369.72     19.15 o
  -2   7  -3       29.98       33.18      4.64 o
  -1   7  -3     4875.00     4612.48    135.91 o
   0   7  -3      254.35      218.63     19.77 o
   1   7  -3       51.74       49.71      4.10 o
   2   7  -3      638.05      695.20     33.32 o
  -5   8  -3       19.16       20.43      6.76 o
  -4   8  -3      275.43      310.25     18.45 o
  -3   8  -3       18.95       19.53      8.54 o
  -2   8  -3      570.67      515.02     36.10 o
  -1   8  -3       37.31       28.83      7.58 o
   0   8  -3       69.85       78.62      6.98 o
   1   8  -3      251.63      234.77     17.18 o
  -3   9  -3     1264.64     1274.69     79.92 o
  -2   9  -3        7.71       10.28      7.05 o
  -1   9  -3      497.24      530.88     35.32 o
  -3  10  -3       17.32        2.35      5.91 o
  -2  10  -3      124.80      107.68     13.89 o
  -1  10  -3       98.75       85.33     13.72 o
  -3  11  -3      226.26      215.29     18.75 o
  -2  11  -3      276.94      252.30     22.34 o
  -3 -25  -2      105.62       91.15     28.59 o
  -2 -25  -2       39.90       22.88     17.52 o
  -1 -25  -2      322.13      492.12     51.15 o
  -4 -24  -2      553.52      692.12     73.22 o
  -2 -24  -2      238.08      312.51     30.50 o
   0 -24  -2        2.19       -2.79     10.74 o
   1 -24  -2      712.35      648.47     66.64 o
  -3 -23  -2      457.33      642.77     54.67 o
   0 -23  -2       91.84       79.89     15.95 o
   1 -23  -2       64.20       68.37     12.96 o
  -6 -22  -2      149.61      125.18     28.83 o
  -5 -22  -2       18.91       11.38     12.83 o
  -4 -22  -2      186.95      218.90     30.25 o
  -3 -22  -2       35.85       11.45     18.05 o
  -2 -22  -2       85.58       91.59     20.34 o
  -1 -22  -2       96.46      102.43     18.10 o
   0 -22  -2      316.26      347.60     35.79 o
   1 -22  -2      111.45      103.30     20.64 o
   2 -22  -2        3.92       22.73     11.90 o
  -6 -21  -2       41.05       37.82     15.46 o
  -5 -21  -2      123.31      142.02     25.62 o
  -4 -21  -2        9.93        9.55     12.90 o
  -3 -21  -2       37.36       25.70     12.71 o
  -2 -21  -2       91.80      126.96     20.60 o
  -1 -21  -2      183.08      257.36     25.84 o
   0 -21  -2      771.74      961.35     69.44 o
   1 -21  -2       55.60       14.04     11.92 o
   2 -21  -2       45.08       41.99     16.25 o
  -6 -20  -2      469.28      686.30     67.37 o
  -5 -20  -2        0.66      -14.03      9.36 o
  -4 -20  -2       15.05       37.72     12.85 o
  -3 -20  -2      152.00      175.03     22.24 o
  -2 -20  -2       11.44       15.71     13.67 o
  -1 -20  -2      276.84      289.48     45.70 o
   0 -20  -2       46.07      116.60     15.00 o
   1 -20  -2      218.62      234.66     23.41 o
   2 -20  -2       93.65       75.78     15.81 o
  -7 -19  -2      150.02      139.05     20.25 o
  -6 -19  -2       15.62        5.41     11.27 o
  -5 -19  -2        4.63       -4.22     13.29 o
  -4 -19  -2      348.68      406.45     28.60 o
  -3 -19  -2       47.35       49.56     13.40 o
  -2 -19  -2      316.27      350.24     33.20 o
  -1 -19  -2       20.12       36.65     11.89 o
   0 -19  -2      282.57      329.14     26.22 o
   1 -19  -2      160.45      138.09     15.55 o
   2 -19  -2      100.88       87.69     18.25 o
  -7 -18  -2       40.87       63.85     15.51 o
  -6 -18  -2       75.98       81.79     19.56 o
  -5 -18  -2      264.88      243.00     26.91 o
  -4 -18  -2      179.19      183.92     20.19 o
  -3 -18  -2       90.23       82.15     13.72 o
  -2 -18  -2       42.10       34.48     13.42 o
  -1 -18  -2      508.07      441.45     25.93 o
   0 -18  -2      936.37      966.80     65.77 o
   1 -18  -2      156.97      111.08     16.69 o
   2 -18  -2      238.72      272.62     29.64 o
   3 -18  -2        0.68       18.69     11.28 o
  -7 -17  -2       87.32      110.24     19.92 o
  -6 -17  -2       15.92        7.26      8.62 o
  -5 -17  -2       74.01       78.29     13.35 o
  -4 -17  -2     1861.33     1849.43     98.23 o
  -3 -17  -2       34.71       57.55     11.95 o
  -2 -17  -2      317.41      464.57     36.43 o
  -1 -17  -2      767.82      858.81     75.53 o
   0 -17  -2        8.22       12.47     14.70 o
   1 -17  -2     1656.54     1808.72     85.74 o
   2 -17  -2       69.75       66.26     11.16 o
   3 -17  -2        7.45        2.49     11.15 o
  -7 -16  -2      115.50      134.54     17.82 o
  -6 -16  -2        3.89       -6.34      8.12 o
  -5 -16  -2     2333.74     2467.33    142.44 o
  -4 -16  -2       42.62       30.61     15.64 o
  -3 -16  -2      240.67      272.49     25.19 o
  -2 -16  -2       92.12      118.73     19.20 o
  -1 -16  -2        7.32        5.86      8.36 o
   0 -16  -2     1109.26     1066.24     84.08 o
   1 -16  -2        5.73       93.20     12.89 o
   2 -16  -2      121.99      128.07     12.83 o
   3 -16  -2      149.58      142.34     16.20 o
  -7 -15  -2       12.80       14.53     15.71 o
  -6 -15  -2      445.98      403.17     38.47 o
  -5 -15  -2       80.73       58.00     14.95 o
  -4 -15  -2      267.31      286.31     27.90 o
  -3 -15  -2     1771.02     1905.80    104.54 o
  -2 -15  -2       89.95       92.85     12.65 o
  -1 -15  -2      476.44      512.01     27.10 o
   0 -15  -2       26.99       13.90     14.94 o
   1 -15  -2       38.11       51.53      8.22 o
   2 -15  -2      804.23      666.31     31.57 o
   3 -15  -2       24.33       19.19      6.96 o
  -7 -14  -2      888.11      846.99     61.57 o
  -6 -14  -2        8.45       18.89     10.55 o
  -5 -14  -2       59.76       82.46     15.49 o
  -4 -14  -2       39.89       64.34     13.91 o
  -3 -14  -2       75.47       87.42     14.55 o
  -2 -14  -2      842.17      824.43     41.81 o
  -1 -14  -2       60.62       68.59      7.64 o
   0 -14  -2      143.38      185.21     22.20 o
   1 -14  -2       42.87       43.09      7.53 o
   2 -14  -2      456.70      479.63     26.03 o
   3 -14  -2       28.64       23.83      7.27 o
   4 -14  -2      148.56      123.18     22.44 o
  -7 -13  -2        0.54       -3.51      8.75 o
  -6 -13  -2       63.75       50.42     11.99 o
  -5 -13  -2       18.06       22.69     10.29 o
  -4 -13  -2      579.70      591.77     35.75 o
  -3 -13  -2     2832.72     2684.67    112.42 o
  -2 -13  -2       51.89       77.24     10.80 o
  -1 -13  -2        8.11       17.95      6.52 o
   0 -13  -2      106.64      117.87      9.50 o
   1 -13  -2       55.17       61.83      5.77 o
   2 -13  -2     2190.82     2079.22     90.13 o
   3 -13  -2       99.27      128.89     11.08 o
   4 -13  -2       17.22        6.30      8.07 o
  -7 -12  -2       32.04       54.71     11.75 o
  -6 -12  -2       70.40       65.01     10.77 o
  -5 -12  -2       14.86       13.79      8.96 o
  -4 -12  -2     5080.74     5120.32    285.92 o
  -3 -12  -2       46.08       88.32     10.73 o
  -2 -12  -2       37.84       42.37     11.48 o
  -1 -12  -2       93.71      119.51      8.88 o
   0 -12  -2        6.20        3.96      4.97 o
   1 -12  -2       78.94       84.25      8.06 o
   2 -12  -2        1.05        4.00      4.26 o
   3 -12  -2      625.43      574.94     85.96 o
   4 -12  -2      168.02      158.99     18.69 o
  -7 -11  -2       36.96       33.14      8.86 o
  -6 -11  -2       10.25       20.24      9.36 o
  -5 -11  -2      809.84      723.13     44.48 o
  -4 -11  -2       60.25       65.58     11.99 o
  -3 -11  -2      615.38      693.07     34.02 o
  -2 -11  -2       69.74       77.51      9.38 o
  -1 -11  -2      117.49      123.84      9.14 o
   0 -11  -2     2106.64     2675.17    166.58 o
   1 -11  -2       48.02       57.23      9.54 o
   2 -11  -2       79.32       65.43      8.36 o
   3 -11  -2      556.48      598.16     51.27 o
   4 -11  -2       98.03       99.71      9.75 o
  -6 -10  -2     1765.02     1593.20    115.60 o
  -5 -10  -2       46.27       39.48      7.87 o
  -4 -10  -2      149.53      143.18     12.28 o
  -3 -10  -2      557.12      597.46     29.68 o
  -2 -10  -2      332.62      348.66     21.12 o
  -1 -10  -2     1244.30     1280.87     48.99 o
   0 -10  -2        3.02        2.67      3.06 o
   1 -10  -2       26.42       37.87      4.32 o
   2 -10  -2        5.64        9.87      5.22 o
   3 -10  -2      292.10      316.89     22.31 o
   4 -10  -2     4407.90     4193.48    304.25 o
  -6  -9  -2       15.81       22.28      7.13 o
  -5  -9  -2      179.32      206.44     17.79 o
  -4  -9  -2      277.46      297.20     19.53 o
  -3  -9  -2      122.68      115.82     11.35 o
  -2  -9  -2     6709.98     6410.51    272.42 o
  -1  -9  -2       90.91       99.74      7.24 o
   0  -9  -2       43.29       63.59      5.82 o
   1  -9  -2      462.02      392.28     44.03 o
   2  -9  -2       13.76       10.40      3.75 o
   3  -9  -2     4923.93     5204.16    229.21 o
   4  -9  -2      313.89      334.80     21.56 o
   5  -9  -2       52.15       56.49     11.16 o
  -6  -8  -2       41.58       51.95      9.99 o
  -5  -8  -2      251.40      263.70     18.03 o
  -4  -8  -2      114.77      110.65     11.26 o
  -3  -8  -2    16027.46    16675.07    714.42 o
  -2  -8  -2      109.07      118.94      9.62 o
  -1  -8  -2       20.69       14.09      4.28 o
   0  -8  -2        1.20        7.77      2.98 o
   1  -8  -2       62.38       75.55      7.94 o
   2  -8  -2     9081.89     9163.72    295.72 o
   3  -8  -2      184.34      193.72     12.98 o
   4  -8  -2       46.76       60.57      6.37 o
   5  -8  -2       10.26       21.44      8.38 o
  -6  -7  -2        0.64        1.20      6.65 o
  -5  -7  -2       54.70       51.64      8.60 o
  -4  -7  -2     4829.73     4640.86    206.25 o
  -3  -7  -2       33.90       20.51      5.22 o
  -2  -7  -2      340.30      364.95     20.88 o
  -1  -7  -2       84.30      139.16     14.46 o
   0  -7  -2       21.66       30.38      3.87 o
   1  -7  -2      795.49      736.21     32.71 o
   2  -7  -2      372.15      358.66     37.77 o
   3  -7  -2      130.90      134.53      9.62 o
   4  -7  -2       56.30       75.36      6.30 o
   5  -7  -2       73.41       68.78      8.20 o
  -6  -6  -2       29.82       32.60      5.85 o
  -5  -6  -2      645.12      573.11     36.17 o
  -4  -6  -2       69.02       68.60      7.11 o
  -3  -6  -2       48.19       46.42      8.71 o
  -2  -6  -2      243.51      289.13     19.18 o
   0  -6  -2     2548.33     2076.26     70.57 o
   1  -6  -2       56.04       70.12      4.81 o
   2  -6  -2      153.98      159.68     13.90 o
   3  -6  -2      424.50      423.72     20.01 o
   4  -6  -2        4.43        1.28      2.90 o
   5  -6  -2     1674.37     1734.45     97.90 o
  -5  -5  -2       74.21       89.81      8.14 o
  -4  -5  -2       64.37       45.95      6.31 o
  -3  -5  -2       14.61       14.32      4.88 o
  -2  -5  -2      239.42      181.98     10.38 o
   0  -5  -2      234.06      244.64     10.11 o
   1  -5  -2      344.08      357.77     25.98 o
   2  -5  -2      142.08      127.15     20.82 o
   3  -5  -2      134.93      154.35      8.77 o
   4  -5  -2      146.30      115.24      8.43 o
   5  -5  -2      122.27       83.55     12.38 o
  -5  -4  -2       57.58       57.73      6.17 o
  -4  -4  -2       45.90       44.79      6.67 o
  -3  -4  -2       72.47       72.26      6.31 o
  -2  -4  -2    10836.18    10351.65    469.05 o
  -1  -4  -2      367.64      293.51     18.01 o
   0  -4  -2       95.43       76.02      4.20 o
   1  -4  -2      476.49      495.44     22.53 o
   2  -4  -2      402.77      443.59     27.04 o
   3  -4  -2      734.45      782.14     27.27 o
   4  -4  -2       10.75       10.61      4.28 o
   5  -4  -2        0.60        8.64      5.69 o
   6  -4  -2       67.59       68.36     11.67 o
  -5  -3  -2       48.39       56.34      5.07 o
  -4  -3  -2      142.34      131.20     11.49 o
  -3  -3  -2      307.18      280.76     15.12 o
  -2  -3  -2       54.06       95.22      6.96 o
  -1  -3  -2      296.27      329.68     18.09 o
   0  -3  -2        2.71        7.93      4.11 o
   1  -3  -2      804.13      747.69     33.27 o
   3  -3  -2        6.82        4.09      1.95 o
   4  -3  -2       36.45       37.10      6.14 o
   5  -3  -2        1.32        5.89      4.94 o
   6  -3  -2       40.07       25.99      7.93 o
  -4  -2  -2      402.30      448.86     36.57 o
  -3  -2  -2      135.31      155.37      9.76 o
  -2  -2  -2       45.35       67.92      5.55 o
  -1  -2  -2       32.19       24.32      3.25 o
   2  -2  -2      325.10      261.64     14.70 o
   3  -2  -2       71.09       60.85      4.09 o
   4  -2  -2      174.91      180.06     17.52 o
   5  -2  -2      243.51      249.22     17.95 o
   6  -2  -2     1751.27     1706.03    116.75 o
  -4  -1  -2      146.96      131.47     11.45 o
  -3  -1  -2      115.32      120.35      8.79 o
  -2  -1  -2        1.52        6.66      2.57 o
  -1  -1  -2       38.69       27.86      2.94 o
   1  -1  -2      483.33      470.64     17.05 o
   2  -1  -2      154.45      172.88     13.18 o
   3  -1  -2       52.03       60.98      9.47 o
   4  -1  -2       20.30       21.09      5.18 o
   5  -1  -2     6331.87     6276.29    296.46 o
   6  -1  -2       23.88       30.27      9.84 o
  -3   0  -2      104.13      103.64      6.77 o
  -2   0  -2       62.46       74.29      5.56 o
  -1   0  -2     5492.55     5168.08    196.89 o
   1   0  -2       32.36       33.89      3.56 o
   2   0  -2        3.21       10.16      2.78 o
   3   0  -2       27.75       31.44      2.93 o
   4   0  -2     1108.21     1000.16     61.12 o
   5   0  -2       97.72       70.63     10.03 o
   6   0  -2       14.75       24.86     10.09 o
  -3   1  -2      101.72       88.61      6.59 o
  -2   1  -2    10232.47     9929.08    378.59 o
  -1   1  -2       40.12       29.52      2.77 o
   1   1  -2       97.54       94.84      5.92 o
   2   1  -2      119.71      140.14      7.76 o
   3   1  -2     1312.30     1247.27     68.12 o
   4   1  -2      164.37      151.42     14.17 o
   5   1  -2       33.74       23.30      7.14 o
   6   1  -2        3.34        3.59      9.80 o
   7   1  -2       55.17       29.77     15.85 o
  -3   2  -2     1373.88     1248.48     38.92 o
  -2   2  -2        6.98       10.77      2.57 o
  -1   2  -2      358.07      461.85     28.46 o
   1   2  -2      413.48      443.88     25.93 o
   2   2  -2    10896.83    10576.14    601.22 o
   3   2  -2       14.27       23.50      3.22 o
   4   2  -2       44.84       31.18      3.90 o
   5   2  -2       52.60       52.20      8.97 o
   6   2  -2       74.53       53.48     11.53 o
   7   2  -2      544.96      479.36     44.35 o
  -4   3  -2     4841.47     5086.22    559.01 o
  -3   3  -2        7.80       18.53      4.95 o
  -2   3  -2      268.22      256.80     12.50 o
  -1   3  -2      101.60      139.00     13.67 o
   0   3  -2        1.68        4.03      1.44 o
   2   3  -2      392.59      301.33     12.74 o
   3   3  -2       18.10       14.06      3.08 o
   4   3  -2      105.20      103.42     13.24 o
   5   3  -2       88.70       80.90      9.51 o
   6   3  -2     2135.61     2059.23     99.25 o
   7   3  -2       10.35        4.91     11.26 o
  -4   4  -2      119.78      116.74     14.80 o
  -3   4  -2      133.99      159.39     14.15 o
  -2   4  -2       96.98      112.36      6.56 o
  -1   4  -2        4.81       11.42      2.51 o
   0   4  -2     4283.96     4035.50    137.40 o
   1   4  -2      551.51      516.62     36.21 o
   2   4  -2      188.36      196.53      9.09 o
   3   4  -2       71.38       84.21      5.32 o
   4   4  -2      127.25      132.11     11.51 o
   5   4  -2     2295.41     2484.66    117.19 o
   7   4  -2        7.25       18.47     11.73 o
  -4   5  -2      313.95      319.97     13.94 o
  -3   5  -2      347.76      378.97     16.24 o
  -2   5  -2       32.91       49.86      4.75 o
  -1   5  -2     6128.41     5851.29    262.51 o
   0   5  -2      188.90      172.34      8.88 o
   1   5  -2      131.85      144.24      6.49 o
   2   5  -2       41.81       37.05      4.19 o
   3   5  -2       87.69       70.37      9.27 o
   7   5  -2       26.55       41.40     12.52 o
  -5   6  -2       55.65       63.55      5.19 o
  -3   6  -2       21.61       21.56      4.43 o
  -2   6  -2     5259.20     5492.86    155.00 o
  -1   6  -2      113.91      113.78     11.13 o
   0   6  -2        4.00        5.32      3.10 o
   1   6  -2      143.54      139.93      6.72 o
   2   6  -2       19.91        9.82      3.82 o
   3   6  -2     1430.90     1282.17     71.91 o
  -5   7  -2      116.85      123.32     14.45 o
  -4   7  -2       58.34       53.26      6.46 o
  -3   7  -2     7860.43     7890.36    342.75 o
  -2   7  -2        3.15        7.37      4.04 o
  -1   7  -2      265.99      282.83     18.42 o
   0   7  -2      590.87      607.48     30.28 o
   1   7  -2       95.27       97.59      5.98 o
  -4   8  -2     5303.58     5201.34    228.38 o
  -3   8  -2      161.34      169.94     12.16 o
  -2   8  -2       22.11       24.71      6.82 o
  -1   8  -2      316.70      363.25     18.98 o
   0   8  -2      188.29      191.26     10.04 o
   1   8  -2     4759.57     4641.80    256.92 o
  -3   9  -2       98.54       90.83     10.50 o
  -2   9  -2       56.95       36.61      8.36 o
  -1   9  -2       38.75       24.56      4.54 o
   0   9  -2     2829.74     2553.88    113.87 o
  -3  10  -2      277.69      249.45     20.88 o
  -2  10  -2        0.33       16.20      7.02 o
  -1  10  -2     1411.70     1341.52     75.81 o
  -3  11  -2       71.01       63.00      9.83 o
  -2  11  -2     1935.11     1874.90    118.51 o
  -3 -25  -1      139.03      195.41     27.04 o
  -2 -25  -1       14.88        2.56     20.99 o
  -1 -25  -1      162.90      242.03     31.92 o
   0 -25  -1      131.24      156.40     38.79 o
  -4 -24  -1      505.67      537.92     40.57 o
   0 -24  -1        0.68        4.39     10.19 o
   1 -24  -1      291.63      319.78     45.93 o
  -5 -23  -1       51.83      145.28     23.54 o
  -4 -23  -1        9.63        8.98     15.16 o
  -3 -23  -1      164.72      154.27     25.22 o
  -2 -23  -1        1.31       23.60     16.39 o
  -1 -23  -1       42.63       41.25     12.38 o
   0 -23  -1        0.33       24.56     21.66 o
   1 -23  -1       19.71       14.25     18.26 o
  -5 -22  -1       36.37       41.01     22.96 o
  -4 -22  -1       47.42       78.15     17.92 o
  -2 -22  -1       23.63       17.00     17.20 o
  -1 -22  -1       65.41       46.45     12.24 o
   0 -22  -1       22.83       46.02     14.46 o
   1 -22  -1       33.91       34.26     11.30 o
   2 -22  -1      292.74      263.19     35.11 o
  -6 -21  -1       24.99       24.48     15.32 o
  -5 -21  -1       49.41       55.90     15.04 o
  -4 -21  -1       19.87       16.93     14.56 o
  -3 -21  -1       11.92        5.51     11.61 o
  -1 -21  -1       38.27       21.29     32.49 o
   0 -21  -1      210.15      280.00     40.02 o
   1 -21  -1       86.82       93.48     13.92 o
   2 -21  -1       43.64       36.72     13.12 o
  -6 -20  -1      128.00      226.55     26.16 o
  -5 -20  -1       47.14       47.70     14.68 o
  -4 -20  -1        4.45        7.43     12.22 o
  -3 -20  -1      113.23      103.31     35.27 o
  -2 -20  -1       67.02       82.80     16.15 o
  -1 -20  -1       81.74       80.55     21.14 o
   0 -20  -1     1099.92     1086.56    127.27 o
   1 -20  -1      153.83       98.46     18.62 o
   2 -20  -1      170.19      148.55     21.19 o
  -7 -19  -1       17.41       17.26     10.49 o
  -6 -19  -1        6.56        8.58     13.39 o
  -5 -19  -1        6.45        6.15     11.38 o
  -4 -19  -1      668.50      768.00     48.80 o
  -3 -19  -1       68.74       68.73     14.45 o
  -2 -19  -1       86.78       70.80     19.29 o
  -1 -19  -1       78.46      118.61     18.23 o
   0 -19  -1      128.14      154.86     15.84 o
   1 -19  -1      292.77      351.87     22.55 o
   2 -19  -1       40.78       22.33     23.26 o
   3 -19  -1       20.22       14.06     13.26 o
  -7 -18  -1       68.38       79.62     21.20 o
  -6 -18  -1       59.93       70.11     13.09 o
  -5 -18  -1      371.87      365.10     30.75 o
  -4 -18  -1       48.89       92.10     21.77 o
  -3 -18  -1       14.93       11.25      9.58 o
  -2 -18  -1       38.87        5.31      9.31 o
  -1 -18  -1      266.65      329.29     35.54 o
   0 -18  -1     2212.35     2342.16     84.60 o
   1 -18  -1       39.64       42.68      8.97 o
   2 -18  -1       63.68       37.82     13.29 o
   3 -18  -1       48.46       70.24     15.72 o
  -7 -17  -1       18.55       17.39     15.29 o
  -6 -17  -1      228.69      243.90     23.82 o
  -5 -17  -1       73.38       74.78     16.70 o
  -4 -17  -1      427.90      388.34     40.64 o
  -3 -17  -1      229.62      297.41     23.97 o
  -2 -17  -1      154.31      161.47     17.46 o
  -1 -17  -1     2183.80     2294.48    135.07 o
   0 -17  -1       34.30       32.08      8.84 o
   1 -17  -1      390.20      344.78     44.56 o
   2 -17  -1      247.98      245.81     16.64 o
   3 -17  -1       12.13       14.64     10.38 o
  -7 -16  -1      575.58      685.81     51.08 o
  -6 -16  -1       23.20       23.34     15.01 o
  -5 -16  -1      193.41      283.60     26.68 o
  -4 -16  -1      477.18      520.69     35.67 o
  -3 -16  -1       43.98       47.35     15.04 o
  -2 -16  -1      376.62      371.54     29.53 o
  -1 -16  -1       18.83       35.41      9.29 o
   0 -16  -1      331.79      289.93     27.96 o
   1 -16  -1      788.76      811.90     51.12 o
   2 -16  -1      142.39      140.57     24.36 o
   3 -16  -1      269.14      246.74     25.25 o
  -7 -15  -1        7.20       23.16     14.62 o
  -6 -15  -1       38.31       39.23     14.58 o
  -5 -15  -1      415.92      457.03     29.89 o
  -4 -15  -1      111.87      133.14     12.69 o
  -3 -15  -1     7207.72     7369.67    284.35 o
  -2 -15  -1       56.86       77.48      8.98 o
  -1 -15  -1       91.18       93.83     14.43 o
   0 -15  -1       50.92       54.76     10.30 o
   1 -15  -1       16.90       15.29      7.03 o
   2 -15  -1     2207.63     2367.30    106.26 o
   3 -15  -1       50.76       58.03     10.32 o
   4 -15  -1       16.17       24.97      9.66 o
  -7 -14  -1       89.18      120.10     16.05 o
  -6 -14  -1        9.84       21.67     11.32 o
  -5 -14  -1       35.40       31.13     10.27 o
  -4 -14  -1      445.53      460.92     28.76 o
  -3 -14  -1       69.38       54.62     11.49 o
  -2 -14  -1      110.75      150.74     15.84 o
  -1 -14  -1      355.36      354.07     19.51 o
   0 -14  -1       99.05       74.54      9.32 o
   1 -14  -1      496.88      500.15     24.55 o
   2 -14  -1       24.22       30.39     13.67 o
   3 -14  -1        1.43        8.33      6.67 o
   4 -14  -1      485.19      376.57     31.15 o
  -6 -13  -1       17.14       33.21     11.67 o
  -5 -13  -1      140.00      111.46     16.02 o
  -4 -13  -1       49.59       62.64     13.95 o
  -3 -13  -1      298.35      249.40     21.32 o
  -2 -13  -1      329.11      404.72     30.07 o
  -1 -13  -1        5.07        3.86      6.45 o
   0 -13  -1       76.78       50.05      6.96 o
   1 -13  -1       57.53       79.40      7.25 o
   2 -13  -1      242.25      242.35     24.99 o
   3 -13  -1      434.62      430.18     33.30 o
   4 -13  -1       11.00       16.38      7.67 o
  -6 -12  -1      669.81      718.62     42.46 o
  -5 -12  -1        3.70       16.99      9.49 o
  -4 -12  -1      256.58      276.52     18.98 o
  -3 -12  -1       75.97      102.27     11.51 o
  -2 -12  -1       71.30       58.95     10.33 o
  -1 -12  -1     1594.56     1736.15     71.69 o
   0 -12  -1        0.70       14.00      4.81 o
   1 -12  -1       17.03       12.80      3.91 o
   2 -12  -1       61.98       42.09      7.20 o
   3 -12  -1      374.13      382.48     19.78 o
   4 -12  -1      104.45       99.19     12.31 o
  -6 -11  -1       14.40        8.95      9.32 o
  -5 -11  -1        6.60       11.19      7.78 o
  -4 -11  -1      319.27      311.03     27.88 o
  -3 -11  -1      130.09      185.68     15.58 o
  -2 -11  -1      369.90      349.74     21.35 o
  -1 -11  -1       11.80       19.32      6.10 o
   0 -11  -1      181.66      198.05     12.80 o
   1 -11  -1      122.51      122.16      8.81 o
   2 -11  -1       23.77       26.01      8.62 o
   3 -11  -1     3650.72     3504.81    188.21 o
   4 -11  -1      245.05      226.39     25.67 o
  -6 -10  -1       38.69       51.28     10.15 o
  -5 -10  -1       13.53        0.62      7.03 o
  -4 -10  -1        3.13        6.58      6.28 o
  -3 -10  -1     8096.75     7665.49    292.45 o
  -2 -10  -1       76.32       79.22      9.52 o
  -1 -10  -1       35.45       54.58      7.73 o
   0 -10  -1       13.25        3.67      4.18 o
   1 -10  -1      107.97      113.08      9.15 o
   2 -10  -1      217.34      193.79     10.76 o
   3 -10  -1       44.16       52.79      6.13 o
   4 -10  -1      497.85      464.90     41.44 o
   5 -10  -1      113.33       93.36     12.41 o
  -6  -9  -1        0.42        6.82      5.88 o
  -5  -9  -1       83.24       78.33     11.50 o
  -4  -9  -1     5840.78     5311.23    206.17 o
  -3  -9  -1       14.55        8.48      7.11 o
  -2  -9  -1      297.84      352.47     22.38 o
  -1  -9  -1      382.96      369.15     16.38 o
   0  -9  -1       38.01       60.68      5.16 o
   1  -9  -1     1224.50     1335.59     53.80 o
   2  -9  -1      135.13      154.67      9.12 o
   3  -9  -1      462.72      482.31     26.99 o
   4  -9  -1     1793.44     1827.81    118.93 o
   5  -9  -1       61.23       68.01     12.82 o
  -6  -8  -1        2.83        2.65      5.47 o
  -5  -8  -1     4580.61     4353.78    228.59 o
  -4  -8  -1       32.61       35.88      7.39 o
  -3  -8  -1      306.92      387.30     23.95 o
  -2  -8  -1      120.45      170.36     12.44 o
  -1  -8  -1       43.08       57.17      5.53 o
   0  -8  -1     3363.32     3156.36    112.85 o
   1  -8  -1       77.93       93.33      6.36 o
   2  -8  -1      733.76      805.01     36.84 o
   3  -8  -1      594.22      669.08     44.32 o
   4  -8  -1      148.30      138.93     10.09 o
   5  -8  -1      360.86      405.90     27.50 o
  -5  -7  -1       34.35       35.40      7.79 o
  -4  -7  -1      128.30      119.96     11.56 o
  -3  -7  -1      123.04      178.51     11.74 o
  -2  -7  -1      129.71      106.46     11.23 o
  -1  -7  -1    10196.29    10369.00    477.34 o
   0  -7  -1      413.54      435.02     18.32 o
   1  -7  -1       25.50       19.20      3.52 o
   2  -7  -1      638.21      693.88     30.55 o
   3  -7  -1      164.96      170.25     11.06 o
   4  -7  -1      942.85      840.44     47.31 o
   5  -7  -1       11.08       14.68      6.35 o
  -5  -6  -1      117.82      135.50     13.36 o
  -4  -6  -1      129.56      107.96     10.22 o
  -3  -6  -1       16.41       20.90      5.80 o
  -2  -6  -1    10344.22     9924.91    405.67 o
  -1  -6  -1      106.70       98.06      6.07 o
   0  -6  -1        2.07        2.04      3.18 o
   1  -6  -1      117.16      126.68      9.25 o
   2  -6  -1      165.35      158.35      7.96 o
   3  -6  -1     3182.66     3115.93    108.99 o
   4  -6  -1        4.68        7.42      5.13 o
   5  -6  -1       92.12       84.78     12.88 o
  -5  -5  -1       98.12      106.99      9.63 o
  -4  -5  -1       98.08       93.40      7.47 o
  -3  -5  -1     1344.91     1156.89     55.29 o
  -2  -5  -1       70.87       63.36      6.88 o
  -1  -5  -1      510.61      474.71     26.07 o
   0  -5  -1      375.61      376.31     15.64 o
   1  -5  -1      228.38      228.66     12.00 o
   2  -5  -1     8459.47     8223.16    295.51 o
   3  -5  -1      124.84      127.76     11.55 o
   4  -5  -1        4.68        8.41      7.02 o
   5  -5  -1      222.04      253.56     23.41 o
   6  -5  -1       39.36       38.19     10.04 o
  -4  -4  -1     1179.54     1205.15     57.72 o
  -3  -4  -1      110.73       99.08      8.19 o
  -2  -4  -1      109.88      124.83      9.43 o
  -1  -4  -1      399.06      384.76     17.73 o
   0  -4  -1        9.48        8.56      1.75 o
   2  -4  -1      279.05      265.64     19.37 o
   3  -4  -1        3.42        4.41      2.01 o
   4  -4  -1        6.32        5.68      5.64 o
   5  -4  -1        6.24       17.82      5.93 o
   6  -4  -1     1231.39     1158.03    105.52 o
  -4  -3  -1       63.93       56.25      5.21 o
  -3  -3  -1      124.30      104.20      7.49 o
  -2  -3  -1       37.01       62.97      5.49 o
  -1  -3  -1      129.57      111.46      8.90 o
   0  -3  -1     2593.25     2232.50     86.39 o
   1  -3  -1      296.98      288.64     17.17 o
   2  -3  -1      317.99      297.78     11.72 o
   3  -3  -1       19.87       33.60      2.99 o
   4  -3  -1      113.61      134.32     10.77 o
   5  -3  -1      846.77      725.90     48.76 o
   6  -3  -1       76.30       63.91     12.70 o
  -3  -2  -1      118.36      116.60      6.95 o
  -2  -2  -1        0.32       11.14      2.40 o
  -1  -2  -1     5521.89     5027.78    296.69 o
   1  -2  -1      322.92      361.90     13.79 o
   2  -2  -1      270.69      245.91      9.94 o
   3  -2  -1       82.76       80.03      7.90 o
   4  -2  -1     4811.28     5004.24    276.75 o
   5  -2  -1       16.54       13.26      7.58 o
   6  -2  -1        7.12        1.42      8.84 o
  -3  -1  -1      125.86      138.03      9.56 o
  -2  -1  -1    10464.87     8980.08    462.87 o
   1  -1  -1       40.64       24.35      1.76 o
   2  -1  -1       25.76        9.42      2.13 o
   3  -1  -1     3846.85     3996.23    194.61 o
   4  -1  -1       81.40       87.61      9.33 o
   5  -1  -1       27.57       40.21     11.15 o
   6  -1  -1       14.50       32.55     10.70 o
  -2   0  -1        1.84        9.34      1.47 o
  -1   0  -1       15.47        4.35      1.01 o
   1   0  -1       34.13       24.89      2.09 o
   3   0  -1       95.39      109.44     10.32 o
   4   0  -1       91.41       75.88      8.47 o
   5   0  -1       36.64       24.96      7.49 o
   6   0  -1       29.28       26.15     13.15 o
   7   0  -1      471.45      516.09     41.33 o
  -2   1  -1       44.71       67.78      4.88 o
   1   1  -1     5341.62     4838.33    215.00 o
   2   1  -1       30.74       61.25      3.94 o
   3   1  -1       87.91       86.07     11.66 o
   4   1  -1      101.35       95.66     10.19 o
   5   1  -1      130.94      134.31     13.21 o
   6   1  -1      706.60      602.14     46.47 o
   7   1  -1        1.65        1.18     10.17 o
  -3   2  -1       22.99       23.83      1.81 o
  -2   2  -1       99.67      151.73     10.51 o
  -1   2  -1       50.38       40.04      2.76 o
   1   2  -1       38.13       28.49      2.06 o
   2   2  -1       40.56       61.92      5.28 o
   3   2  -1       71.62       65.93      4.90 o
   4   2  -1       67.41       64.87      5.72 o
   5   2  -1      652.12      615.75     45.47 o
   6   2  -1        1.72        0.76      8.65 o
   7   2  -1       14.23       -5.80     13.51 o
  -3   3  -1       53.15       60.47      3.81 o
  -2   3  -1       64.37       78.35      7.40 o
   0   3  -1       35.35       38.10      2.73 o
   1   3  -1      397.17      414.01     15.57 o
   2   3  -1       11.31        6.31      2.61 o
   3   3  -1      130.23      110.48      7.93 o
   4   3  -1     2724.42     2549.46    190.82 o
   5   3  -1       21.45       17.49      2.27 o
   6   3  -1       19.55       21.31     10.83 o
   7   3  -1        7.21        0.70      9.45 o
  -4   4  -1      108.90      104.43      5.33 o
  -3   4  -1       27.10       15.74      8.44 o
  -2   4  -1    10201.69    10319.42    384.96 o
  -1   4  -1      298.12      287.85     19.87 o
   0   4  -1       31.58       34.11      2.42 o
   1   4  -1      131.14      150.43      7.22 o
   2   4  -1      216.68      216.92      9.42 o
   3   4  -1     3818.13     4174.13    152.92 o
   4   4  -1       68.37       71.28      5.75 o
   6   4  -1       41.90       20.44      9.67 o
   7   4  -1        0.36       -0.91     12.38 o
  -4   5  -1       12.00       10.74      7.22 o
  -2   5  -1      152.60      125.18      7.06 o
  -1   5  -1      319.59      309.11     19.42 o
   0   5  -1      175.90      204.56     10.52 o
   1   5  -1        7.14        7.50      4.49 o
   2   5  -1     7888.18     8514.56    284.68 o
   3   5  -1       61.24       70.55      4.95 o
   7   5  -1      271.70      258.04     24.06 o
  -5   6  -1       28.24       24.42      2.42 o
  -3   6  -1       91.33       76.25      5.83 o
  -2   6  -1      126.15      159.75      8.73 o
  -1   6  -1      406.36      407.24     35.83 o
   0   6  -1       17.44       20.93      4.06 o
   1   6  -1     6108.76     5822.64    198.51 o
   2   6  -1      130.96      121.96      9.12 o
   3   6  -1       78.94       60.06      6.77 o
   7   6  -1       34.80       39.01     14.81 o
   8   6  -1        4.42        4.30     14.40 o
  -5   7  -1     1248.75     1136.37    115.40 o
  -4   7  -1       11.33       -1.33      4.24 o
  -3   7  -1      564.37      589.55     23.41 o
  -2   7  -1      309.76      376.41     14.71 o
  -1   7  -1       21.66       30.19      3.74 o
   0   7  -1    13661.64    13770.99    662.80 o
   1   7  -1      112.71      108.28      6.14 o
   2   7  -1      342.12      399.08     33.77 o
   8   7  -1       49.67       16.89     17.36 o
  -4   8  -1      837.09      893.08     52.64 o
  -3   8  -1      605.11      682.34     33.51 o
  -2   8  -1       74.28       77.45      5.82 o
  -1   8  -1     3182.28     3283.05     93.59 o
   0   8  -1       10.28        6.34      3.08 o
   1   8  -1      235.80      262.78     13.92 o
   2   8  -1      172.83      149.47     12.33 o
   8   8  -1       40.34       46.76     15.64 o
  -3   9  -1       56.45       63.72      7.97 o
  -2   9  -1      375.13      338.93     13.94 o
  -1   9  -1       57.14       55.68     13.12 o
   0   9  -1      203.21      239.85     12.86 o
   1   9  -1      304.65      313.39     24.28 o
  -3  10  -1     2741.80     2369.17    112.72 o
  -2  10  -1       46.26       57.42      9.68 o
  -1  10  -1       80.30      116.71     11.54 o
  -3  11  -1      103.09       76.30     11.72 o
  -2  11  -1      351.04      344.88     23.48 o
  -2  12  -1       94.61       68.84     10.96 o
  -2 -25   0        8.76        9.72     15.21 o
  -1 -25   0      142.02      152.21     17.88 o
   0 -25   0       63.34      140.06     21.65 o
  -3 -24   0      222.89      240.90     30.76 o
  -1 -24   0      136.18      200.09     53.67 o
   0 -24   0        3.38       10.53     12.63 o
   1 -24   0      164.30      123.73     25.34 o
  -5 -23   0       22.72       33.23     17.06 o
  -4 -23   0      169.69      202.18     27.95 o
  -3 -23   0       43.51       33.19     17.72 o
  -2 -23   0       15.04       18.76     17.14 o
  -1 -23   0        1.72        8.57     10.66 o
   0 -23   0        5.04       17.30     13.32 o
   1 -23   0      197.74      168.77     37.85 o
   2 -23   0       41.99       34.08     18.30 o
  -5 -22   0       70.14       73.24     18.82 o
  -4 -22   0        1.93      -13.63     13.63 o
  -3 -22   0      471.08      516.38     53.18 o
  -2 -22   0        7.45       23.42     15.28 o
  -1 -22   0       51.06       66.88     22.93 o
   0 -22   0       14.81       31.27     12.45 o
   1 -22   0       32.54       33.42      9.72 o
   2 -22   0      238.71      287.38     32.67 o
  -6 -21   0        5.01        3.65     14.43 o
  -5 -21   0        4.83        6.83     11.46 o
  -4 -21   0       57.45       43.41     19.28 o
  -3 -21   0        7.66       44.57     17.27 o
  -2 -21   0       97.76       75.18     16.29 o
  -1 -21   0      189.80      189.51     17.42 o
   0 -21   0      143.54      127.21     24.41 o
   1 -21   0       43.87       40.27     29.45 o
   2 -21   0       46.27       67.45     19.00 o
  -6 -20   0       49.73       72.37     20.26 o
  -5 -20   0      159.69      180.72     22.76 o
  -4 -20   0       10.58       16.68     14.09 o
  -3 -20   0       40.32       48.45     14.57 o
  -2 -20   0      510.67      485.93     43.52 o
  -1 -20   0       34.10       55.41     12.46 o
   0 -20   0     1195.81     1259.37     62.61 o
   1 -20   0       63.85       49.28     10.25 o
   2 -20   0       76.11       34.90     16.41 o
   3 -20   0      266.33      230.12     33.89 o
  -6 -19   0       44.14       57.85     15.28 o
  -5 -19   0       15.75       46.77     16.22 o
  -4 -19   0      169.06      199.04     25.11 o
  -3 -19   0      356.62      313.08     27.94 o
  -2 -19   0      128.40      151.40     25.10 o
  -1 -19   0      484.57      507.22     38.99 o
   0 -19   0       67.05       61.83     23.83 o
   1 -19   0       85.73       99.50     12.80 o
   2 -19   0      103.30      105.82     13.66 o
   3 -19   0       15.49       13.38     13.29 o
  -6 -18   0        1.70       20.64     16.15 o
  -5 -18   0      142.50      193.04     23.87 o
  -4 -18   0      458.08      536.33     40.67 o
  -3 -18   0       40.61       63.97     14.30 o
  -2 -18   0      325.18      303.85     19.74 o
  -1 -18   0       36.89       82.02     21.03 o
   0 -18   0      286.75      416.73     80.07 o
   1 -18   0       75.84       69.75     11.71 o
   2 -18   0       11.57       23.01      8.44 o
   3 -18   0       80.14      127.51     20.37 o
  -6 -17   0       66.76       98.85     17.84 o
  -5 -17   0      410.81      423.29     39.16 o
  -4 -17   0       49.64       48.15     16.12 o
  -3 -17   0      739.75      871.89     49.91 o
  -2 -17   0       15.14       62.81     18.58 o
  -1 -17   0      423.50      416.48     38.12 o
   0 -17   0      109.68      150.15     27.27 o
   1 -17   0      335.10      352.24     18.32 o
   2 -17   0      268.23      287.91     21.01 o
   3 -17   0       20.88       15.87     11.05 o
  -6 -16   0      110.63      150.44     18.88 o
  -5 -16   0       71.27       84.58     17.95 o
  -4 -16   0     1098.53     1270.65     62.69 o
  -3 -16   0      116.09      100.36     16.17 o
  -2 -16   0      115.86      136.55     26.85 o
  -1 -16   0      460.45      434.65     25.90 o
   0 -16   0       67.53      140.57     15.72 o
   1 -16   0     2244.69     2393.35    101.54 o
   2 -16   0       29.27       23.63     13.43 o
   3 -16   0       62.19       29.01     11.41 o
   4 -16   0       54.97       49.63     17.91 o
  -6 -15   0        0.25       -6.64     12.19 o
  -5 -15   0     1340.05     1413.76     83.08 o
  -4 -15   0      120.93      171.48     18.40 o
  -3 -15   0      754.69      884.82     47.89 o
  -2 -15   0      556.13      557.94     34.98 o
  -1 -15   0       39.31       35.71      9.73 o
   0 -15   0     1254.50     1411.09     56.53 o
   1 -15   0       14.49       25.61      6.16 o
   2 -15   0      340.17      359.69     58.12 o
   3 -15   0      149.72      126.41     27.59 o
   4 -15   0       10.90        6.54      7.40 o
  -6 -14   0      377.41      412.39     33.78 o
  -5 -14   0       51.78       38.53     11.24 o
  -4 -14   0      104.03      112.04     16.82 o
  -3 -14   0      205.49      229.84     21.69 o
  -2 -14   0      136.46      147.43     11.97 o
  -1 -14   0      770.31      773.92     34.85 o
   0 -14   0        6.11       81.73     13.08 o
   1 -14   0       60.69       63.70     11.60 o
   2 -14   0      108.49       99.87     10.56 o
   3 -14   0       25.28       21.53      8.34 o
   4 -14   0      826.06      875.90     68.05 o
  -6 -13   0        0.73        3.25      9.62 o
  -5 -13   0       28.99       27.31     10.98 o
  -4 -13   0       21.67       30.98     10.12 o
  -3 -13   0       18.81       15.46      9.46 o
  -2 -13   0     1830.80     1922.60     56.61 o
  -1 -13   0       37.14       35.70      7.16 o
   0 -13   0       45.33       78.08     11.64 o
   1 -13   0      402.65      346.91     17.48 o
   2 -13   0      107.77       95.35      7.90 o
   3 -13   0     1079.85     1074.97     59.71 o
   4 -13   0       41.14       67.43     10.65 o
  -6 -12   0       69.40       93.54     12.99 o
  -5 -12   0       27.81       18.32      9.96 o
  -4 -12   0       25.31       35.73     10.44 o
  -3 -12   0     1213.55     1454.80     95.96 o
  -2 -12   0        1.20        3.34      8.36 o
  -1 -12   0      163.84      189.26     13.28 o
   0 -12   0       97.55      141.94     23.03 o
   1 -12   0        5.52       12.66      6.41 o
   2 -12   0      777.74      822.38     34.40 o
   3 -12   0      323.15      358.33     24.65 o
   4 -12   0        1.92        5.16      7.56 o
   5 -12   0      425.50      346.02     31.99 o
  -5 -11   0       43.50       36.72     10.24 o
  -4 -11   0     2763.25     2731.99    104.83 o
  -3 -11   0       17.81       -2.47     10.97 o
  -2 -11   0       49.11       48.42      8.03 o
  -1 -11   0       69.46      118.46     10.26 o
   0 -11   0       82.89       95.63      7.43 o
   1 -11   0     1650.20     1643.33     65.07 o
   2 -11   0       55.24       59.99      6.53 o
   3 -11   0      360.31      441.37     70.05 o
   4 -11   0      518.44      516.07     42.11 o
   5 -11   0      156.55      143.38     13.16 o
  -5 -10   0      719.71      680.30     38.20 o
  -4 -10   0       85.27       99.72     10.82 o
  -3 -10   0      341.73      334.26     21.99 o
  -2 -10   0       24.44       34.10     10.99 o
  -1 -10   0       69.00       57.69      6.51 o
   0 -10   0        7.89        5.70     10.07 o
   1 -10   0        6.40       10.14      3.99 o
   2 -10   0       37.88       32.95      5.52 o
   3 -10   0      606.82      604.16     34.99 o
   4 -10   0      302.23      300.34     24.49 o
   5 -10   0       63.93       57.95     11.23 o
  -5  -9   0        4.50        8.98      8.23 o
  -4  -9   0      248.11      286.09     22.96 o
  -3  -9   0      174.35      168.91     16.12 o
  -2  -9   0        5.51        2.39      8.38 o
  -1  -9   0     3149.80     3304.68    129.85 o
   0  -9   0       23.75       23.41      4.95 o
   1  -9   0       50.22       60.06      5.85 o
   2  -9   0       66.15       78.87      7.08 o
   3  -9   0      138.31      137.29      9.07 o
   5  -9   0       93.49       98.71     12.42 o
  -5  -8   0       86.74      114.18     11.51 o
  -4  -8   0        4.26        9.76      5.69 o
  -3  -8   0      129.57       98.38     10.65 o
  -2  -8   0     5247.79     4611.38    199.25 o
  -1  -8   0       16.51       25.68      4.65 o
   0  -8   0      219.64      222.08     12.11 o
   1  -8   0      393.19      380.70     32.32 o
   2  -8   0      359.17      341.39     15.38 o
   3  -8   0     9342.64     9382.54    371.96 o
   4  -8   0      168.22      206.48     21.00 o
   5  -8   0       20.72       38.30      8.56 o
  -5  -7   0       66.37       72.25      8.92 o
  -4  -7   0       61.95       51.47      6.65 o
  -3  -7   0     8248.57     8072.51    328.70 o
  -2  -7   0       28.97       41.97      6.65 o
  -1  -7   0      386.50      369.61     18.31 o
   0  -7   0     1053.83      986.00     51.26 o
   1  -7   0       49.81       50.07      4.63 o
   2  -7   0     6511.62     6661.12    260.92 o
   3  -7   0      119.45      109.01      9.02 o
   5  -7   0      251.73      270.66     20.17 o
   6  -7   0       18.26       13.98      9.17 o
  -4  -6   0     1009.24      973.44     38.63 o
  -3  -6   0       11.77       16.64      5.05 o
  -2  -6   0       87.28      125.24      9.35 o
  -1  -6   0      275.91      285.47     13.09 o
   0  -6   0        0.18        2.64      2.21 o
   1  -6   0    10379.25    10360.01    398.24 o
   2  -6   0      109.49      116.31      6.47 o
   3  -6   0      131.86      139.74      8.67 o
   4  -6   0       82.48       67.84      7.74 o
   5  -6   0      156.55      185.75     16.73 o
   6  -6   0       27.60       70.13     11.40 o
  -4  -5   0      144.33      121.11     10.85 o
  -2  -5   0      236.82      231.29     13.41 o
  -1  -5   0      365.08      291.49     13.28 o
   0  -5   0    13958.06    14079.48    548.05 o
   1  -5   0       91.66       91.61      9.42 o
   2  -5   0      360.89      379.80     17.81 o
   3  -5   0      696.72      710.24     34.93 o
   4  -5   0        5.20        3.62      5.17 o
   5  -5   0     3494.18     3253.46    200.20 o
   6  -5   0       23.60       -0.12     10.94 o
  -4  -4   0       88.79       87.72      7.95 o
  -3  -4   0      113.51       93.73      9.87 o
  -2  -4   0        1.96       11.49      4.05 o
  -1  -4   0    22630.38    23029.54    760.56 o
   0  -4   0        8.18        1.89      1.81 o
   1  -4   0      586.45      529.96     21.84 o
   2  -4   0      207.59      292.16     13.31 o
   3  -4   0       21.13       19.21      4.43 o
   4  -4   0     1772.30     1885.26    113.70 o
   5  -4   0       15.00       10.50      5.99 o
   6  -4   0       68.76       85.09     16.15 o
  -3  -3   0      176.70      177.08     17.56 o
  -2  -3   0    10122.14     9103.54    414.27 o
  -1  -3   0       40.65       39.32      4.35 o
   0  -3   0        2.68        4.04      1.16 o
   1  -3   0      455.74      397.04     15.28 o
   2  -3   0      253.34      204.39      9.17 o
   3  -3   0     3683.70     3786.41    190.12 o
   4  -3   0      145.15      123.15     12.72 o
   5  -3   0       42.05       39.43      7.74 o
   6  -3   0       57.65       54.35     11.01 o
  -3  -2   0      301.27      250.13     13.50 o
  -2  -2   0       61.49       74.76      6.90 o
  -1  -2   0       25.68       18.50      2.37 o
   1  -2   0      125.92      114.67      7.34 o
   2  -2   0    10703.70    10383.37    319.50 o
   3  -2   0       10.56       13.83      5.23 o
   4  -2   0      123.91      107.29     13.11 o
   5  -2   0       15.66       13.02      7.70 o
   6  -2   0       10.79       18.93      7.97 o
   7  -2   0      546.40      596.95     34.99 o
  -2  -1   0        0.64        9.22      2.07 o
  -1  -1   0        7.22        3.23      1.22 o
   1  -1   0     5336.23     5158.15    182.45 o
   3  -1   0      121.24       93.08      8.42 o
   4  -1   0       54.75       69.94      9.78 o
   5  -1   0        0.24       -0.63      6.64 o
   6  -1   0     1551.68     1747.25    118.80 o
   7  -1   0       17.50        9.29     10.23 o
   1   0   0       15.38        3.96      0.33 o
   2   0   0       54.80       64.25      6.60 o
   3   0   0      156.90      184.36     14.71 o
   4   0   0      103.05      119.00     11.12 o
   5   0   0      467.86      472.88     27.98 o
   6   0   0       85.77       74.25     13.17 o
   7   0   0        1.46        5.06     10.26 o
  -1   1   0     5348.98     5164.90    336.93 o
   1   1   0        7.24        3.29      1.20 o
   2   1   0        0.64        7.66      1.65 o
   3   1   0      135.70      117.34      7.65 o
   4   1   0     1266.66     1258.01     78.01 o
   5   1   0      149.10      138.79     15.81 o
   6   1   0        8.05       17.25     10.04 o
   7   1   0       11.57        6.60     10.60 o
  -2   2   0    10883.11    10741.44    545.35 o
  -1   2   0      126.60      130.66      8.75 o
   1   2   0       25.79       19.82      2.42 o
   2   2   0       61.22       79.37      5.68 o
   3   2   0      284.05      218.72     14.72 o
   4   2   0       55.57       44.81      3.67 o
   5   2   0       48.64       65.84     12.09 o
   6   2   0       22.17       18.29     13.40 o
   7   2   0        8.49       22.21     13.50 o
  -3   3   0     3776.48     3816.33    135.74 o
  -2   3   0      254.85      221.06     11.65 o
  -1   3   0      454.00      398.00     19.03 o
   0   3   0        2.84        4.54      1.94 o
   1   3   0       40.65       43.72      4.31 o
   2   3   0     9956.05     9204.65    405.97 o
   3   3   0      176.56      176.44     10.59 o
   4   3   0       19.42       15.56      3.62 o
   5   3   0       37.16       42.58      3.71 o
   6   3   0       91.21       86.58     13.31 o
   7   3   0      631.48      614.10     50.47 o
  -4   4   0     1725.43     2171.52    106.72 o
  -3   4   0       21.80       18.22      6.13 o
  -2   4   0      206.41      307.09     11.75 o
  -1   4   0      584.90      552.34     18.92 o
   0   4   0        8.21        3.56      3.10 o
   2   4   0        1.96        5.75      3.63 o
   3   4   0      114.21       91.22      7.37 o
   4   4   0       87.89       81.53      6.07 o
   6   4   0     3545.62     3441.02    172.00 o
   7   4   0       64.45       36.06      9.67 o
   8   4   0        0.93       -3.48      8.73 o
  -4   5   0        5.21        0.82      2.95 o
  -3   5   0      702.05      706.74     47.02 o
  -2   5   0      362.89      383.52     19.07 o
  -1   5   0       91.41       91.09      5.65 o
   0   5   0    13959.87    13448.74    728.54 o
   1   5   0      365.29      290.22     12.76 o
   2   5   0      236.50      228.88      8.97 o
   3   5   0       18.43       17.04      4.12 o
   7   5   0        8.29       25.73     12.10 o
   8   5   0       13.03        6.15     23.17 o
  -4   6   0       82.01       72.68     10.17 o
  -3   6   0      133.17      144.82      7.64 o
  -2   6   0      108.90      127.03      8.26 o
  -1   6   0    10227.44    10038.79    626.95 o
   0   6   0        0.19        3.22      2.47 o
   1   6   0      277.98      286.47     13.84 o
   2   6   0       87.03      102.03      7.38 o
   3   6   0       11.95       10.18      4.82 o
   7   6   0       15.25        7.30     12.88 o
   8   6   0        9.69       -6.47     12.56 o
  -4   7   0       25.31       15.87     13.18 o
  -3   7   0      119.18      138.42      7.65 o
  -2   7   0     6405.44     6344.08    469.96 o
  -1   7   0       50.16       53.75      5.45 o
   0   7   0     1053.72      908.89     33.25 o
   1   7   0      391.44      377.60     14.82 o
   2   7   0       28.89       39.97      4.24 o
   8   7   0     1096.90     1118.88    109.60 o
  -4   8   0      168.73      204.63     16.23 o
  -3   8   0     9298.52     9204.22    379.94 o
  -2   8   0      356.39      383.97     15.30 o
  -1   8   0      386.12      393.03     17.62 o
   0   8   0      219.59      209.71     11.51 o
   1   8   0       16.50       24.82      4.89 o
   2   8   0     5358.06     5381.55    334.87 o
   8   8   0       12.88       20.58     16.95 o
  -3   9   0      136.74      118.79     14.49 o
  -2   9   0       69.34       87.33      9.29 o
  -1   9   0       52.33       63.71     12.91 o
   0   9   0       23.74       30.45      3.88 o
   1   9   0     3233.82     3405.14    165.01 o
  -3  10   0      609.05      598.46     42.06 o
  -2  10   0       37.53       32.53      8.85 o
  -1  10   0        6.35       17.18      4.21 o
   0  10   0        7.53       22.95      5.07 o
  -3  11   0      358.98      412.89     26.84 o
  -2  11   0       55.34       51.66      9.28 o
  -1  11   0     1685.57     1697.66    101.03 o
  -2  12   0      770.73      744.49     43.53 o
  -2 -25   1       24.66       30.53     21.53 o
  -1 -25   1       25.89       25.66     17.17 o
   0 -25   1       64.29       75.71     25.55 o
  -4 -24   1       60.11       91.66     29.90 o
  -3 -24   1      286.21      349.89     40.21 o
  -2 -24   1       10.45       47.34     20.23 o
  -1 -24   1       76.97       58.99     18.10 o
   0 -24   1       87.82       40.50     21.31 o
   1 -24   1      154.69      118.69     22.43 o
  -4 -23   1      282.58      272.89     30.02 o
  -3 -23   1       34.78      104.32     18.78 o
  -2 -23   1        4.55       15.38     22.25 o
  -1 -23   1       95.47       79.81     15.58 o
   0 -23   1        0.08       15.96     10.57 o
   1 -23   1      154.74      215.98     22.39 o
   2 -23   1        6.67        5.35     17.82 o
  -5 -22   1      125.01      181.11     25.79 o
  -4 -22   1       31.90        8.70     27.27 o
  -3 -22   1      197.83      242.65     23.85 o
  -2 -22   1       11.81       -4.01     11.29 o
  -1 -22   1        2.58        8.60     17.55 o
   0 -22   1      197.62      177.33     24.53 o
   1 -22   1        1.33        2.91     12.38 o
   2 -22   1       78.43       30.17     18.43 o
  -6 -21   1       34.03       10.06     12.20 o
  -5 -21   1        5.69       -8.55     13.23 o
  -4 -21   1       55.66      148.35     25.92 o
  -3 -21   1      100.86      111.41     21.84 o
  -2 -21   1       23.26       20.79     10.96 o
  -1 -21   1      162.40      141.56     14.17 o
   0 -21   1       34.01       51.02     14.39 o
   1 -21   1       44.14       29.05      9.19 o
   2 -21   1        0.00        4.93     18.50 o
   3 -21   1       48.02       40.66     19.60 o
  -5 -20   1       85.52       84.65     35.15 o
  -4 -20   1       80.12       78.34     18.10 o
  -3 -20   1        4.45      -15.18     12.78 o
  -2 -20   1      662.64      741.63     42.90 o
  -1 -20   1       49.03       42.43     11.70 o
   0 -20   1      391.54      414.70     30.45 o
   1 -20   1      155.44      160.74     19.56 o
   2 -20   1        7.96        5.55     17.58 o
   3 -20   1      417.63      471.37     52.94 o
  -5 -19   1      571.72      747.38     62.50 o
  -4 -19   1       18.48       16.65     12.68 o
  -3 -19   1      698.81      688.91     47.52 o
  -2 -19   1       13.83       25.19     12.32 o
  -1 -19   1      166.73      181.16     18.56 o
   0 -19   1       12.93        2.56     11.47 o
   1 -19   1       44.95       62.87     10.45 o
   2 -19   1      166.67      133.18     17.88 o
   3 -19   1        4.77       19.11     11.13 o
  -5 -18   1       70.95       78.56     15.57 o
  -4 -18   1     1213.78     1415.37     70.56 o
  -3 -18   1       13.44       32.78     17.39 o
  -2 -18   1       48.09       83.47     12.31 o
  -1 -18   1      153.05      146.16     15.49 o
   0 -18   1       88.97       83.23     11.97 o
   1 -18   1      452.10      459.93     69.53 o
   2 -18   1       58.12       74.60      9.98 o
   3 -18   1       39.10       30.97      9.69 o
  -5 -17   1     1303.40     1379.65     80.15 o
  -4 -17   1      192.62      184.63     21.31 o
  -3 -17   1      128.69      153.51     21.41 o
  -2 -17   1      274.27      325.95     46.10 o
  -1 -17   1       60.50       74.49     12.99 o
   0 -17   1       52.04       61.17     10.16 o
   1 -17   1       16.52       37.54     14.19 o
   2 -17   1       63.30       49.13     10.26 o
   3 -17   1      163.93      147.05     20.07 o
   4 -17   1       50.81       66.59     15.65 o
  -5 -16   1       68.13       46.15     11.85 o
  -4 -16   1      240.56      285.42     30.49 o
  -3 -16   1      243.17      304.26     28.84 o
  -2 -16   1        3.62        8.41      6.73 o
  -1 -16   1     1392.91     1377.57     87.54 o
   0 -16   1       73.84       73.64     13.22 o
   1 -16   1      434.09      466.49     40.83 o
   2 -16   1       32.19       30.71      9.04 o
   3 -16   1       48.44       47.90     12.00 o
   4 -16   1      162.44      166.01     20.21 o
  -5 -15   1      189.83      317.10     28.08 o
  -4 -15   1       49.24       56.37     12.70 o
  -3 -15   1      294.24      278.13     25.47 o
  -2 -15   1     2573.21     2610.05     92.06 o
  -1 -15   1       49.00       39.54      9.38 o
   0 -15   1      177.05      238.33     24.11 o
   1 -15   1      423.93      441.45     40.39 o
   2 -15   1      183.17      194.45     15.24 o
   3 -15   1       80.37       69.25      7.95 o
   4 -15   1       63.62       91.22     15.40 o
  -5 -14   1      133.77      141.53     18.14 o
  -4 -14   1       26.33       25.76     12.18 o
  -3 -14   1     1781.35     1745.17     84.77 o
  -2 -14   1        6.04       10.32     14.29 o
  -1 -14   1      216.02      218.93     16.97 o
   0 -14   1      506.38      528.60     51.16 o
   1 -14   1       40.15       36.07      7.59 o
   2 -14   1      391.71      375.86     18.29 o
   3 -14   1       32.24       38.34      7.30 o
   4 -14   1      151.76       90.81     14.03 o
  -5 -13   1        1.12       -5.28      8.89 o
  -4 -13   1       78.62       83.48     12.51 o
  -3 -13   1       53.24       69.44     11.20 o
  -2 -13   1      280.04      262.46     17.98 o
  -1 -13   1      182.36      218.09     15.66 o
   0 -13   1        0.78        6.28      5.68 o
   1 -13   1      803.41      836.21     31.24 o
   2 -13   1       38.12       63.43      9.50 o
   3 -13   1      210.19      209.83     37.61 o
   4 -13   1      486.49      477.35     33.38 o
   5 -13   1      185.89      238.66     23.04 o
  -5 -12   1      100.00      110.40     13.74 o
  -4 -12   1       44.89       46.76     10.80 o
  -3 -12   1      127.66      117.81     13.85 o
  -2 -12   1      101.72      120.34     11.27 o
  -1 -12   1       52.10       61.58      7.17 o
   0 -12   1     2970.94     2835.89    103.55 o
   1 -12   1       39.75       45.60      6.47 o
   2 -12   1       94.15       81.98     10.11 o
   3 -12   1     1689.40     1829.55    112.80 o
   4 -12   1        9.73       13.51      8.30 o
   5 -12   1     1883.42     1832.81    152.34 o
  -5 -11   1       12.24        7.52      7.81 o
  -4 -11   1      123.05      141.40     17.19 o
  -3 -11   1       22.57       46.03      9.17 o
  -2 -11   1        8.18       16.53      6.11 o
  -1 -11   1     1404.43     1277.83     81.00 o
   0 -11   1      229.42      251.19     19.82 o
   1 -11   1      143.00      167.23     13.51 o
   2 -11   1      348.72      384.62     26.13 o
   3 -11   1      103.52      112.00      9.11 o
   4 -11   1     3007.05     2993.26    184.10 o
   5 -11   1       75.51       52.39     11.16 o
  -5 -10   1       41.76       47.76     10.41 o
  -4 -10   1       24.76       15.54      9.12 o
  -3 -10   1       66.07       45.31      8.39 o
  -2 -10   1      533.62      614.83     23.25 o
  -1 -10   1       24.55       30.80      7.46 o
   0 -10   1       12.16       23.02      6.42 o
   1 -10   1       82.72      110.36     13.16 o
   2 -10   1       46.06       60.71      6.43 o
   3 -10   1     2741.20     2523.27    100.23 o
   4 -10   1       30.54       31.15      8.46 o
   5 -10   1        0.20        1.06      8.19 o
  -5  -9   1      150.38      140.31     13.37 o
  -4  -9   1       23.32       22.73      6.76 o
  -3  -9   1     1603.71     1453.70     58.40 o
  -2  -9   1       24.42       39.70      5.64 o
  -1  -9   1      298.79      328.29     17.81 o
   0  -9   1      203.22      254.54     14.11 o
   1  -9   1       56.36       60.58      8.61 o
   2  -9   1      352.58      312.16     14.22 o
   3  -9   1       56.54       65.41      6.54 o
   4  -9   1     1161.39     1323.43    121.82 o
   5  -9   1      122.39      118.72     19.14 o
   6  -9   1       32.81       32.01     12.62 o
  -4  -8   1      224.73      205.99     14.39 o
  -3  -8   1       86.45       83.07      9.85 o
  -2  -8   1      169.05      170.55     10.97 o
  -1  -8   1      233.34      254.41     15.95 o
   0  -8   1       10.25       11.62      4.15 o
   1  -8   1     3267.41     3186.26    199.58 o
   2  -8   1       74.29       72.17      5.64 o
   3  -8   1      607.58      699.06     50.42 o
   4  -8   1      833.95      912.54     91.11 o
   5  -8   1        5.00        6.64      6.83 o
   6  -8   1      107.36      117.35     12.51 o
  -4  -7   1       43.18       47.04      6.19 o
  -3  -7   1      261.95      285.68     18.33 o
  -2  -7   1      338.87      402.78     18.96 o
  -1  -7   1      112.69      112.40      7.63 o
   0  -7   1    13661.99    13489.55    463.71 o
   1  -7   1       21.67       38.78      4.19 o
   2  -7   1      314.81      363.18     28.57 o
   3  -7   1      569.44      575.73     43.81 o
   4  -7   1       11.90       10.67      5.83 o
   5  -7   1     1207.54     1225.47     63.17 o
   6  -7   1       29.52       26.25      9.72 o
  -4  -6   1       22.71       17.92      4.79 o
  -3  -6   1       78.91       72.22      7.67 o
  -2  -6   1      130.38      108.34      9.62 o
  -1  -6   1     6036.98     5704.10    193.27 o
   0  -6   1       17.39        9.56      3.34 o
   1  -6   1      410.98      402.85     22.23 o
   2  -6   1      129.54      150.47      9.11 o
   3  -6   1       91.06       80.08      9.80 o
   5  -6   1       28.16       24.31      7.73 o
   6  -6   1        4.72       13.13      9.27 o
  -3  -5   1       60.79       63.26      7.49 o
  -2  -5   1     7883.09     7790.20    392.15 o
  -1  -5   1        7.27       11.35      3.36 o
   0  -5   1      176.23      222.76     13.15 o
   1  -5   1      321.59      304.87     16.21 o
   2  -5   1      152.75      118.30      7.24 o
   4  -5   1       12.05       11.88      5.80 o
   5  -5   1      113.92      122.17     16.03 o
   6  -5   1       55.95       61.39     12.86 o
  -3  -4   1     3731.56     3672.70    172.64 o
  -2  -4   1      216.36      193.95     12.76 o
  -1  -4   1      129.12      135.58      8.00 o
   0  -4   1       31.82       30.59      2.86 o
   1  -4   1      298.06      277.95     13.87 o
   2  -4   1    10174.37     9918.13    331.59 o
   3  -4   1       26.89       26.72      5.13 o
   4  -4   1      111.08      107.90     13.59 o
   5  -4   1       56.43       63.03     15.34 o
   6  -4   1       29.32       27.91     10.27 o
  -2  -3   1       11.68        3.76      2.93 o
  -1  -3   1      394.74      397.85     15.88 o
   0  -3   1       35.36       32.37      3.64 o
   2  -3   1       64.39       68.70      8.95 o
   3  -3   1       52.97       56.89      7.59 o
   4  -3   1      218.29      217.98     22.17 o
   5  -3   1       22.76       33.09      8.32 o
   6  -3   1      603.15      554.50     32.13 o
   7  -3   1       10.58       22.56     10.37 o
  -1  -2   1       37.71       29.54      4.81 o
   1  -2   1       50.34       39.26      3.82 o
   2  -2   1       98.36      132.75      8.04 o
   3  -2   1       22.66       24.17      5.77 o
   4  -2   1      119.09      111.26     10.80 o
   5  -2   1     2437.73     2533.60    120.80 o
   6  -2   1       29.58       18.32      9.04 o
   7  -2   1        5.66       -5.29     11.33 o
   1  -1   1       41.40       16.34      2.94 o
   2  -1   1       44.07       63.61      6.48 o
   3  -1   1       62.68       63.34      7.48 o
   4  -1   1     2730.35     2759.65    183.11 o
   5  -1   1       57.21       53.26     10.38 o
   6  -1   1       82.06       65.93     12.16 o
   7  -1   1       39.46       21.95     11.89 o
   1   0   1       15.50        5.22      1.53 o
   2   0   1        1.83        9.68      1.47 o
   3   0   1      388.32      319.31     20.94 o
   4   0   1       29.10       23.37      6.56 o
   5   0   1       35.44       55.13     11.10 o
   6   0   1       59.78       53.81     12.00 o
   7   0   1       30.67       29.23     12.45 o
  -2   1   1       25.11        9.89      1.81 o
  -1   1   1       41.04       28.08      2.48 o
   1   1   1       17.17        6.82      1.34 o
   3   1   1      125.80      128.61      7.74 o
   4   1   1       52.51       52.67      8.46 o
   5   1   1       76.48       99.96     13.55 o
   6   1   1       46.17       39.85     14.26 o
   7   1   1     1741.44     1672.69    174.56 o
  -2   2   1      272.75      260.89     12.61 o
  -1   2   1      324.85      327.29     49.40 o
   1   2   1     5510.34     4889.50    216.94 o
   2   2   1        0.32        5.55      2.24 o
   3   2   1      118.38      102.16      7.30 o
   4   2   1      126.57      107.38     10.78 o
   5   2   1       61.01       67.42     10.32 o
   6   2   1     1857.73     2229.64    137.47 o
   7   2   1       29.78       28.65     11.65 o
   8   2   1        6.34      -13.59      9.77 o
  -3   3   1       20.65       38.59      3.84 o
  -2   3   1      319.78      347.54     21.06 o
  -1   3   1      296.61      293.00     21.96 o
   0   3   1     2592.13     2121.60    186.04 o
   1   3   1      128.86      106.19      7.38 o
   2   3   1       36.46       51.54      5.08 o
   3   3   1      124.42      105.01      9.12 o
   4   3   1       64.22       43.64      4.80 o
   5   3   1      556.66      517.10     83.35 o
   6   3   1       13.56       10.63      9.74 o
   7   3   1       19.25       28.66     19.64 o
   8   3   1       26.89       22.67     12.01 o
  -4   4   1        6.12        5.44      2.08 o
  -3   4   1        3.75        1.06      2.33 o
  -2   4   1      279.16      293.54     16.63 o
   0   4   1        9.51       14.22      1.81 o
   1   4   1      400.59      392.31     14.76 o
   2   4   1      108.58      119.22      9.30 o
   3   4   1      110.80      111.90      8.71 o
   4   4   1     1127.45     1145.32     70.12 o
   6   4   1       38.72       31.16     11.96 o
   7   4   1       40.59       32.67     15.65 o
   8   4   1       21.58       32.73     15.66 o
  -4   5   1        4.38        5.97      3.78 o
  -3   5   1      125.98      118.23     13.51 o
  -2   5   1     8509.04     8332.78    227.10 o
  -1   5   1      226.00      212.83      9.58 o
   0   5   1      375.68      376.89     15.69 o
   1   5   1      511.66      531.21     19.59 o
   2   5   1       70.82       59.72      7.93 o
   3   5   1     1385.61     1192.02     75.77 o
   7   5   1       67.04       89.02     20.77 o
   8   5   1       80.28       37.07     11.31 o
  -4   6   1        4.95        4.25      6.66 o
  -3   6   1     3238.67     3275.85     92.55 o
  -2   6   1      167.06      174.63     10.13 o
  -1   6   1      114.66      119.76      6.31 o
   0   6   1        2.06        3.52      2.17 o
   1   6   1      107.04       93.37      6.43 o
   2   6   1    10318.42    10193.17    314.92 o
   7   6   1     1621.63     1563.52    112.89 o
   8   6   1       12.29       18.22     11.35 o
  -4   7   1      950.25      789.16     61.51 o
  -3   7   1      167.35      202.06      9.94 o
  -2   7   1      630.81      713.53     33.64 o
  -1   7   1       25.22       22.71      2.94 o
   0   7   1      413.53      440.15     19.02 o
   1   7   1    10347.63    10431.38    385.54 o
   2   7   1      129.93      126.37      7.44 o
   7   7   1       10.86       12.45     17.15 o
   8   7   1       33.93       32.42     15.16 o
  -4   8   1      150.58      148.22      9.43 o
  -3   8   1      589.41      646.42     42.36 o
  -2   8   1      729.14      868.42     38.29 o
  -1   8   1       77.30       77.44      8.25 o
   0   8   1     3362.93     3287.75    102.88 o
   1   8   1       43.01       52.06      6.93 o
   2   8   1      123.74      132.52     12.44 o
   8   8   1       47.67       60.26     19.75 o
  -3   9   1      460.40      473.59     28.65 o
  -2   9   1      135.24      140.22      8.59 o
  -1   9   1     1262.61     1378.04     58.79 o
   0   9   1       38.05       56.95      5.20 o
   1   9   1      390.03      363.59     20.17 o
   8   9   1       12.66       -7.06     19.84 o
  -3  10   1       44.59       76.51     11.61 o
  -2  10   1      216.15      163.06      9.47 o
  -1  10   1      109.61       99.99      9.27 o
   0  10   1       13.20       10.40      4.55 o
  -3  11   1     3635.24     3466.56    189.46 o
  -2  11   1       23.93       13.29      8.34 o
  -1  11   1      124.42       86.07     17.58 o
  -2  12   1       60.67       42.24     11.62 o
  -3 -25   2        2.59       51.21     20.40 o
  -1 -25   2       29.89       58.87     24.74 o
   0 -25   2        6.17       15.14     16.22 o
  -4 -24   2       57.44       66.36     20.92 o
  -3 -24   2      151.19      137.96     30.29 o
  -2 -24   2       26.39       39.39     16.14 o
  -1 -24   2       27.51       29.33     16.11 o
   0 -24   2       93.73      138.73     28.75 o
   1 -24   2       29.95       52.29     21.67 o
  -4 -23   2      151.20      132.68     26.50 o
  -3 -23   2      117.18      132.90     22.50 o
  -2 -23   2        0.03       13.85     23.38 o
  -1 -23   2       55.89       84.53     21.70 o
   0 -23   2        4.30        8.78     18.19 o
   1 -23   2       71.81      115.59     25.61 o
   2 -23   2        7.71       23.13     13.84 o
  -5 -22   2       33.03       44.94     16.30 o
  -4 -22   2      151.27      124.23     22.12 o
  -3 -22   2       68.39      130.08     23.92 o
  -2 -22   2       68.47       45.16     11.25 o
  -1 -22   2       54.81       42.10     17.41 o
   0 -22   2       90.13       90.77     13.48 o
   1 -22   2       92.02       96.50     21.56 o
   2 -22   2       41.60       46.20     18.39 o
   3 -22   2      133.93      191.41     24.97 o
  -5 -21   2      113.59      104.03     22.38 o
  -4 -21   2       12.90       46.42     15.67 o
  -3 -21   2      381.88      331.46     41.54 o
  -2 -21   2       12.61        6.45     11.33 o
  -1 -21   2       48.64       55.03     16.89 o
   0 -21   2      153.72      162.37     14.34 o
   1 -21   2        2.90        4.01      9.58 o
   2 -21   2       11.06       -0.81     15.17 o
   3 -21   2        5.33        6.62     20.32 o
  -5 -20   2       35.47        5.49     16.35 o
  -4 -20   2      141.76      188.54     24.34 o
  -3 -20   2        5.97       15.77     15.01 o
  -2 -20   2      206.09      201.66     19.75 o
  -1 -20   2      112.99       90.47     17.86 o
   0 -20   2      222.24      243.08     19.63 o
   1 -20   2      167.92      183.63     16.47 o
   2 -20   2       20.49       21.63      9.27 o
   3 -20   2      143.35       99.07     20.31 o
  -5 -19   2     1411.22     1671.58    137.50 o
  -4 -19   2       40.32       70.74     20.13 o
  -3 -19   2      241.86      311.69     33.03 o
  -2 -19   2      207.22      209.71     24.97 o
  -1 -19   2       34.47       30.90     16.23 o
   0 -19   2      272.79      237.53     37.95 o
   1 -19   2       29.75       24.94      8.82 o
   2 -19   2       81.12       80.38     13.71 o
   3 -19   2      344.72      304.13     34.33 o
   4 -19   2       11.39       13.00     11.82 o
  -5 -18   2       29.41       31.57     23.39 o
  -4 -18   2      216.31      247.33     30.28 o
  -3 -18   2      394.51      427.16     43.70 o
  -2 -18   2       26.35        6.35     26.67 o
  -1 -18   2      637.09      714.23     40.05 o
   0 -18   2        9.53       14.69     20.50 o
   1 -18   2      138.05      124.92     14.92 o
   2 -18   2      497.14      475.17     46.67 o
   3 -18   2       10.93       15.06     15.97 o
   4 -18   2      152.65      215.20     27.15 o
  -5 -17   2      271.59      434.39     35.79 o
  -4 -17   2       51.20       42.08     11.75 o
  -3 -17   2       87.58       83.43     15.16 o
  -2 -17   2     1485.89     1516.11     66.10 o
  -1 -17   2       86.88       79.90      9.91 o
   0 -17   2       21.38       27.77     10.16 o
   1 -17   2      153.22      158.55     26.07 o
   2 -17   2      119.42      102.21     10.70 o
   3 -17   2      154.98      195.16     21.93 o
   4 -17   2        6.81       21.20     14.23 o
  -5 -16   2       55.34       54.54     17.14 o
  -4 -16   2       68.05       66.46     12.76 o
  -3 -16   2      918.31      935.19     55.24 o
  -2 -16   2       39.36       88.77     10.21 o
  -1 -16   2      246.53      285.75     46.34 o
   0 -16   2       13.92       36.80     16.21 o
   1 -16   2       62.68       73.96      9.76 o
   2 -16   2      283.89      288.40     19.03 o
   3 -16   2       51.53       64.15     13.74 o
   4 -16   2       24.78       21.95     11.96 o
  -5 -15   2       33.50       39.15     14.19 o
  -4 -15   2      331.81      303.25     32.96 o
  -3 -15   2       34.11       29.01     12.63 o
  -2 -15   2      299.75      309.26     28.61 o
  -1 -15   2       12.22       15.55      6.58 o
   0 -15   2        0.15        6.75      7.42 o
   1 -15   2     1388.37     1349.25     68.94 o
   2 -15   2        0.28       25.96      7.29 o
   3 -15   2        9.24       -1.50      9.10 o
   4 -15   2      361.46      325.57     27.25 o
   5 -15   2       24.15       17.50     22.72 o
  -5 -14   2      302.43      317.81     24.56 o
  -4 -14   2       16.27       31.36      8.67 o
  -3 -14   2      211.58      219.42     25.47 o
  -2 -14   2      191.92      171.02     15.31 o
  -1 -14   2       24.61       23.29      7.56 o
   0 -14   2     1473.68     1559.71     64.66 o
   1 -14   2       43.15       38.72      7.29 o
   2 -14   2      105.85      108.88     12.14 o
   3 -14   2      218.96      209.46     20.73 o
   4 -14   2      189.32      210.97     23.91 o
   5 -14   2       14.05       -7.53     11.65 o
  -4 -13   2       24.24       21.37      8.73 o
  -3 -13   2        1.75       10.83      9.73 o
  -2 -13   2      145.78      139.42     26.51 o
  -1 -13   2     2321.28     2350.83    225.66 o
   0 -13   2        1.40        9.21      6.55 o
   1 -13   2      220.18      218.64     42.97 o
   2 -13   2      573.78      612.84     58.50 o
   3 -13   2       43.60       84.50     12.91 o
   4 -13   2     1915.86     2104.65    139.26 o
   5 -13   2      189.75      182.66     21.60 o
  -4 -12   2      135.52      172.45     21.74 o
  -3 -12   2       82.98       79.95     16.08 o
  -2 -12   2      598.93      403.13     50.16 o
  -1 -12   2        3.15       40.11      7.38 o
   0 -12   2      442.70      414.78     46.29 o
   1 -12   2      167.90      168.23     19.77 o
   2 -12   2      147.47      134.34     11.04 o
   3 -12   2     6850.82     7142.83    345.30 o
   4 -12   2       31.69       23.60     10.01 o
   5 -12   2      365.10      321.07     35.90 o
  -4 -11   2       20.55       28.21      9.31 o
  -3 -11   2      359.03      360.95     26.65 o
  -2 -11   2      141.81      156.51     23.43 o
  -1 -11   2       81.09      110.56     15.79 o
   0 -11   2     1703.79     1634.01     77.33 o
   1 -11   2       49.24       58.02      6.33 o
   2 -11   2     1896.78     1763.79     65.64 o
   3 -11   2       70.72       65.62     11.06 o
   4 -11   2      264.97      278.39     34.17 o
   5 -11   2      465.93      522.07     37.16 o
  -4 -10   2      236.54      198.05     16.03 o
  -3 -10   2        9.74        8.96      8.40 o
  -2 -10   2      100.37      119.19     10.58 o
  -1 -10   2      514.11      541.74     28.10 o
   0 -10   2       10.03       11.18      4.11 o
   1 -10   2     1446.17     1281.30     50.69 o
   2 -10   2        0.33       11.00      5.07 o
   3 -10   2      277.56      237.52     24.73 o
   4 -10   2       41.81       28.36      8.73 o
   5 -10   2        6.52        8.48      8.77 o
   6 -10   2      168.14      173.04     18.19 o
  -4  -9   2        9.27        3.02      6.57 o
  -3  -9   2       48.33       70.44     11.26 o
  -2  -9   2      344.66      460.28     44.53 o
  -1  -9   2       38.25       31.36      5.16 o
   0  -9   2     2828.96     2376.96    188.10 o
   1  -9   2       38.76       36.18      5.40 o
   2  -9   2       54.23       47.70      5.64 o
   3  -9   2      101.34      105.14     11.58 o
   4  -9   2      531.72      578.83     42.93 o
   5  -9   2      156.29      141.75     18.78 o
   6  -9   2        9.59       12.36      9.42 o
  -3  -8   2       35.60       30.72      7.53 o
  -2  -8   2      368.00      336.36     16.74 o
  -1  -8   2     4699.52     4271.06    196.47 o
   0  -8   2      188.29      199.15     11.67 o
   1  -8   2      322.99      339.07     25.25 o
   2  -8   2       20.49       23.30      4.86 o
   3  -8   2      161.65      167.41     12.96 o
   4  -8   2     5270.98     5132.43    279.86 o
   5  -8   2       28.66       28.64      7.35 o
   6  -8   2       42.18       27.44     10.53 o
  -3  -7   2        2.63        2.66      4.22 o
  -2  -7   2    11090.34    11084.88    350.88 o
  -1  -7   2       94.44      102.92     12.38 o
   0  -7   2      590.61      621.25     31.70 o
   1  -7   2      269.06      250.52     16.81 o
   2  -7   2        3.04       10.96      4.00 o
   3  -7   2     7928.81     7606.55    354.30 o
   4  -7   2       58.29       64.47      9.92 o
   5  -7   2      113.83      117.25     14.56 o
   6  -7   2       34.23       49.26     10.82 o
  -2  -6   2       20.06       15.52      4.46 o
  -1  -6   2      140.69      160.39     12.42 o
   0  -6   2        3.65       13.51      4.33 o
   1  -6   2      114.08      105.03      7.53 o
   2  -6   2     5369.52     5163.24    261.08 o
   3  -6   2       21.60       14.68      5.91 o
   5  -6   2       53.54       52.91      9.85 o
   6  -6   2       39.04       52.18     10.26 o
  -2  -5   2       40.91       34.51      3.95 o
  -1  -5   2      129.93      138.68      9.71 o
   0  -5   2      189.04      155.80      9.58 o
   1  -5   2     6195.59     5946.71    200.90 o
   2  -5   2       32.89       37.08      5.94 o
   3  -5   2      343.22      405.64     28.98 o
   4  -5   2      313.87      324.74     28.71 o
   5  -5   2        1.56       17.48      8.59 o
   6  -5   2      758.65      746.68     54.32 o
   7  -5   2       14.19       17.06     10.37 o
  -1  -4   2      550.17      483.56     23.13 o
   0  -4   2     4286.23     3774.14    133.11 o
   1  -4   2        4.71       14.78      4.46 o
   2  -4   2       96.55      107.30     10.26 o
   3  -4   2      133.98      166.88     13.08 o
   4  -4   2      120.57      111.43     12.21 o
   5  -4   2     1743.64     1605.17     74.07 o
   6  -4   2       12.68        7.31      8.66 o
   7  -4   2        0.67        5.83     10.46 o
   0  -3   2        1.60        2.13      1.94 o
   1  -3   2      103.47      149.09     10.34 o
   2  -3   2      267.64      276.82     15.96 o
   3  -3   2        7.76       19.88      5.46 o
   4  -3   2     4894.64     5035.28    217.37 o
   5  -3   2       56.12       43.07     11.55 o
   6  -3   2       29.80       27.18     11.66 o
   7  -3   2       11.31       21.98     11.49 o
  -1  -2   2      411.01      429.02     31.05 o
   1  -2   2      360.48      439.38     24.35 o
   2  -2   2        6.98       16.18      4.84 o
   3  -2   2     1414.71     1248.86     60.97 o
   4  -2   2       64.05       53.55      8.42 o
   5  -2   2       87.66       79.29     13.95 o
   6  -2   2      147.58      154.33     23.15 o
   7  -2   2       20.71       35.29     13.73 o
  -1  -1   2       97.02      101.68      6.94 o
   1  -1   2       40.56       31.85      3.77 o
   2  -1   2    10063.70     9410.20    455.59 o
   3  -1   2      101.77       98.59      9.81 o
   4  -1   2       63.89       49.19      8.54 o
   5  -1   2       18.56        9.19      9.13 o
   6  -1   2       49.97       55.45     13.32 o
   7  -1   2      232.38      239.16     22.81 o
  -1   0   2       32.31       37.90      4.46 o
   1   0   2     5505.73     4999.79    168.33 o
   2   0   2       62.18       67.53      4.55 o
   3   0   2      104.23      101.73      9.86 o
   4   0   2       46.06       43.22      7.53 o
   5   0   2       54.13       64.96     13.21 o
   6   0   2     3861.01     3530.19    189.49 o
   7   0   2       25.36       25.41     12.27 o
  -1   1   2      486.60      502.56     22.36 o
   1   1   2       38.52       25.52      2.51 o
   2   1   2        1.51       10.29      2.62 o
   3   1   2      115.34      134.57      6.57 o
   4   1   2      146.88      129.23     11.82 o
   5   1   2      466.08      557.52     32.93 o
   6   1   2       45.77       72.79     15.77 o
   7   1   2       57.14       49.57     15.17 o
   8   1   2        5.81       24.69     12.22 o
  -3   2   2       70.99       71.44      5.13 o
   1   2   2       31.86       30.74      4.36 o
   2   2   2       45.54       61.12      5.83 o
   3   2   2      135.26      139.15      8.48 o
   4   2   2      403.18      482.49     21.09 o
   5   2   2       49.71       86.36     11.88 o
   6   2   2        9.75        5.07      9.47 o
   7   2   2        3.78      -12.01     12.08 o
   8   2   2       23.72       20.42     10.96 o
  -3   3   2        7.17       12.34      3.42 o
  -1   3   2      807.79      703.13     33.18 o
   0   3   2        2.57        4.20      1.40 o
   1   3   2      294.48      320.59     20.26 o
   2   3   2       53.62       82.99      7.47 o
   3   3   2      324.74      301.57     19.36 o
   4   3   2      142.25      138.68     10.49 o
   5   3   2       48.36       43.75      5.61 o
   6   3   2        0.67        6.98      9.98 o
   7   3   2       50.47       35.54     15.44 o
   8   3   2     2107.95     2219.68    190.26 o
  -4   4   2       10.25        9.60      2.78 o
  -3   4   2      695.62      731.67     35.84 o
  -2   4   2      406.07      453.90     18.64 o
  -1   4   2      472.32      522.90     33.44 o
   0   4   2       95.15       65.38      4.08 o
   1   4   2      368.00      280.99     21.87 o
   2   4   2    10657.01     9982.19    471.79 o
   3   4   2       72.20       69.40      8.46 o
   4   4   2       46.38       35.57      5.73 o
   6   4   2       13.87        8.82     10.73 o
   7   4   2     5991.78     6153.57    440.81 o
   8   4   2       16.99       -6.80      8.99 o
  -4   5   2      130.83      114.68      9.77 o
  -3   5   2      131.97      145.45     10.68 o
  -2   5   2      143.23      147.31      8.52 o
  -1   5   2      342.81      381.55     18.31 o
   0   5   2      234.13      257.02     13.62 o
   1   5   2    36688.63    39625.66   1719.10 o
   2   5   2      237.94      194.19     15.43 o
   3   5   2       14.29       15.96      4.40 o
   6   5   2     1950.28     2159.56    116.39 o
   7   5   2       12.87       11.93     10.32 o
   8   5   2        9.13        5.61      8.52 o
  -4   6   2        4.46        5.17      4.79 o
  -3   6   2      427.92      458.33     23.47 o
  -2   6   2      156.15      166.63     10.85 o
  -1   6   2       55.81       67.07      4.75 o
   0   6   2     2547.38     1917.65     73.11 o
   1   6   2      218.69      241.42     12.82 o
   2   6   2      244.51      257.90     18.47 o
   7   6   2       18.10       22.42     16.57 o
   8   6   2       34.54       31.82     15.47 o
  -4   7   2       55.57       57.22     10.18 o
  -3   7   2      134.02      146.78     11.56 o
  -2   7   2      370.11      362.98     20.12 o
  -1   7   2      800.83      715.02     39.35 o
   0   7   2       21.56       32.62      4.15 o
   1   7   2       86.24      133.97      7.25 o
   2   7   2      338.61      346.82     23.93 o
   7   7   2        6.56        0.39     13.10 o
   8   7   2        6.28      -10.66     16.81 o
  -4   8   2       47.11       63.29      7.32 o
  -3   8   2      183.26      188.47     12.06 o
  -2   8   2     8997.76     9147.80    643.05 o
  -1   8   2       64.14       59.64      4.17 o
   0   8   2        1.49        3.53      2.74 o
   1   8   2       20.80       11.76      5.98 o
   2   8   2      109.71      113.59     10.30 o
   8   8   2     1290.40     1239.79    126.52 o
  -3   9   2     4902.37     5121.59    275.78 o
  -2   9   2       14.08       12.16      3.72 o
  -1   9   2      467.84      405.70     39.17 o
   0   9   2       43.18       42.93      5.23 o
   1   9   2       91.60       97.27     11.09 o
   8   9   2       24.27       35.08     16.42 o
  -3  10   2      290.16      263.70     15.90 o
  -2  10   2        5.43        3.99      3.91 o
  -1  10   2       28.10       29.20      4.08 o
   0  10   2        2.99       -3.04      2.80 o
  -2  11   2       80.42       85.25     12.95 o
  -1  11   2       48.00       43.31      5.36 o
  -2  12   2        1.00        1.76      6.13 o
  -2 -25   3        5.09        9.56     35.22 o
  -1 -25   3       56.55       81.02     29.18 o
   0 -25   3       15.73       13.60     23.57 o
  -2 -24   3       89.15      113.22     24.24 o
  -1 -24   3       11.42       10.06     11.11 o
   0 -24   3       74.88       41.29     18.69 o
   1 -24   3       36.34       12.12     22.49 o
  -3 -23   3      217.55      174.09     29.16 o
  -2 -23   3       12.85       20.90     12.69 o
  -1 -23   3       40.37       24.50     23.59 o
   0 -23   3       90.76      100.27     29.74 o
   1 -23   3       10.20       11.78     18.75 o
   2 -23   3       19.41       30.46     21.05 o
  -4 -22   3      184.44      172.56     35.32 o
  -3 -22   3        6.32       17.25     19.47 o
  -2 -22   3       22.81       11.12     12.34 o
  -1 -22   3      263.59      233.43     24.44 o
   0 -22   3        3.03       48.78     12.43 o
   1 -22   3       80.79       67.88     21.41 o
   2 -22   3        6.20        8.53     16.81 o
   3 -22   3       78.82       76.73     21.64 o
  -3 -21   3      153.01      307.08     36.19 o
  -2 -21   3       59.53       62.35     13.36 o
  -1 -21   3       38.01       20.68      9.94 o
   0 -21   3      259.63      360.91     46.95 o
   1 -21   3       15.55       42.50     18.47 o
   2 -21   3        8.90        9.36     16.39 o
   3 -21   3      184.79      146.62     25.35 o
  -4 -20   3      104.41      164.63     29.30 o
  -3 -20   3      140.64      115.33     24.97 o
  -2 -20   3       44.06       57.14     16.55 o
  -1 -20   3      324.41      292.37     57.99 o
   0 -20   3       49.48       44.70     17.52 o
   1 -20   3       41.53       24.48      9.14 o
   2 -20   3       16.24        6.39     15.69 o
   3 -20   3       50.77       45.26     15.39 o
   4 -20   3      524.21      568.59     61.77 o
  -4 -19   3       68.02       90.54     17.67 o
  -3 -19   3       22.79       14.02     10.22 o
  -2 -19   3      630.34      739.33     40.16 o
  -1 -19   3       49.24       44.22     12.99 o
   0 -19   3       51.16       47.75     11.81 o
   1 -19   3      127.90      105.42     13.60 o
   2 -19   3       33.72       44.68     19.26 o
   3 -19   3      444.51      541.75     48.27 o
   4 -19   3        1.71       30.19     17.67 o
  -4 -18   3       12.44        1.15     11.76 o
  -3 -18   3      828.60     1025.49     85.88 o
  -2 -18   3       17.89       19.12     12.23 o
  -1 -18   3       79.55      107.15     27.69 o
   0 -18   3       62.57       92.30     13.26 o
   1 -18   3       55.23       56.33     14.58 o
   2 -18   3      647.10      784.15     73.91 o
   3 -18   3        7.80       10.44     14.35 o
   4 -18   3       55.69       66.73     16.53 o
  -4 -17   3       37.67       52.94     15.38 o
  -3 -17   3      105.07      107.60     14.24 o
  -2 -17   3      483.94      474.05     41.02 o
  -1 -17   3      110.65      101.61     17.03 o
   0 -17   3        4.92       25.77      8.36 o
   1 -17   3      568.64      618.06     49.00 o
   2 -17   3        0.79       28.84      9.64 o
   3 -17   3       56.17       63.96     15.98 o
   4 -17   3       13.91       15.12     10.28 o
  -4 -16   3        2.33        4.55     11.40 o
  -3 -16   3      255.05      266.54     26.07 o
  -2 -16   3     1069.15     1195.77     80.89 o
  -1 -16   3      175.34      180.55     17.92 o
   0 -16   3       22.79       18.98      7.35 o
   1 -16   3       95.60       75.14      9.66 o
   2 -16   3       73.57       82.64     12.94 o
   3 -16   3      338.19      305.60     33.32 o
   4 -16   3        3.36       33.01     12.92 o
   5 -16   3      103.60      138.79     19.85 o
  -4 -15   3       42.28       76.57     17.19 o
  -3 -15   3       10.70       -1.33     10.08 o
  -2 -15   3       77.08       88.04     12.70 o
  -1 -15   3      141.65      114.44     11.32 o
   0 -15   3       35.03       36.64      8.56 o
   1 -15   3      213.30      222.81     43.27 o
   2 -15   3      273.84      245.05     32.33 o
   3 -15   3       48.76       43.71     11.90 o
   4 -15   3      694.86      711.02     60.03 o
   5 -15   3        0.95       -7.73     11.93 o
  -4 -14   3       90.42      103.58     15.05 o
  -3 -14   3       20.95       30.27      9.31 o
  -2 -14   3      768.84      685.65     49.44 o
  -1 -14   3        6.17       12.37      7.01 o
   0 -14   3      322.91      366.06     35.38 o
   1 -14   3       10.00        8.98      7.04 o
   2 -14   3       13.03       15.39     11.87 o
   3 -14   3      720.86      752.88     53.81 o
   4 -14   3       33.17       46.57     16.43 o
   5 -14   3        5.66        8.61     11.60 o
  -4 -13   3       34.56       22.10     13.02 o
  -3 -13   3      112.40      124.15     19.46 o
  -2 -13   3       93.05       84.31      8.93 o
  -1 -13   3      204.79      204.42     16.34 o
   0 -13   3      385.91      416.22     54.60 o
   1 -13   3       22.19       23.12      5.59 o
   2 -13   3     2606.45     2498.11    103.80 o
   3 -13   3      108.20      101.09     17.07 o
   4 -13   3      388.75      432.07     41.41 o
   5 -13   3      253.98      272.57     27.06 o
  -3 -12   3       32.35       44.68      8.18 o
  -2 -12   3       23.44       26.77      6.52 o
  -1 -12   3      480.12      506.44     48.33 o
   0 -12   3       13.30       29.01     16.51 o
   1 -12   3     2302.99     2225.41     94.32 o
   2 -12   3        5.68       21.84      9.00 o
   3 -12   3      757.00      726.43     86.44 o
   4 -12   3      477.77      484.58     41.39 o
   5 -12   3       60.30       69.30     15.24 o
  -3 -11   3       17.39       26.92      5.58 o
  -2 -11   3      229.91      285.15     18.84 o
  -1 -11   3      225.74      208.82     31.28 o
   0 -11   3    10449.16    11365.05    405.73 o
   1 -11   3        6.73       41.55      6.91 o
   2 -11   3      271.63      286.53     33.82 o
   3 -11   3      229.59      246.04     23.03 o
   4 -11   3       98.37       79.33     13.45 o
   5 -11   3     2185.72     2385.83    153.24 o
   6 -11   3       12.57       18.25     12.06 o
  -3 -10   3       19.93       19.82     12.31 o
  -2 -10   3       52.25       55.08     13.45 o
  -1 -10   3     5891.73     5951.23    231.88 o
   0 -10   3       26.09       60.04      6.00 o
   1 -10   3       99.35       84.26     16.23 o
   2 -10   3      121.35      110.33     14.02 o
   3 -10   3       17.12       23.17      7.56 o
   4 -10   3      446.37      464.93     29.01 o
   5 -10   3       67.13       89.81     13.07 o
   6 -10   3        0.92       -3.22     11.03 o
  -3  -9   3       47.89       39.47      9.49 o
  -2  -9   3     5918.82     6115.43    216.51 o
  -1  -9   3       65.32       78.15      6.47 o
   0  -9   3      141.50      134.59     10.83 o
   1  -9   3      500.07      518.11     27.92 o
   2  -9   3        7.82        5.40      5.71 o
   3  -9   3     1285.48     1527.10    105.32 o
   4  -9   3       48.46       59.03     11.59 o
   5  -9   3       38.92       78.77     13.03 o
   6  -9   3       42.67       45.36     12.30 o
  -2  -8   3      143.85      158.50     10.88 o
  -1  -8   3      249.56      252.69     16.22 o
   0  -8   3       70.14       80.74      7.16 o
   1  -8   3       37.22       27.51      4.16 o
   2  -8   3      537.01      567.40     37.62 o
   3  -8   3       18.98       27.08      7.03 o
   4  -8   3      272.42      295.64     32.63 o
   5  -8   3       19.57       17.09      9.15 o
   6  -8   3        5.72       15.01      9.91 o
  -2  -7   3      638.41      733.82     42.73 o
  -1  -7   3       53.23       54.09      5.13 o
   0  -7   3      254.14      216.57     11.88 o
   1  -7   3     4938.16     4315.12    217.25 o
   2  -7   3       29.82       32.93      5.93 o
   3  -7   3      362.65      379.33     37.19 o
   4  -7   3      310.42      339.72     27.56 o
   5  -7   3       31.97       21.31      7.16 o
   6  -7   3      578.02      492.07     40.54 o
  -2  -6   3      390.52      446.70     38.06 o
  -1  -6   3      111.42       93.78      7.93 o
   0  -6   3       31.79      662.76    149.04 o
   1  -6   3       94.70       95.76      9.02 o
   2  -6   3      157.81      167.79     14.71 o
   3  -6   3      188.62      189.77     18.07 o
   4  -6   3        0.19        6.40      7.68 o
   5  -6   3      698.09      703.35     49.61 o
   6  -6   3       16.64       19.14     11.49 o
   7  -6   3       31.88       30.70     11.47 o
  -2  -5   3      333.54      380.64     33.36 o
  -1  -5   3      152.01      149.79     10.49 o
   0  -5   3       81.03       67.27      7.67 o
   1  -5   3      140.21      149.22     14.75 o
   2  -5   3      325.20      455.23     32.74 o
   3  -5   3      103.63       87.45      9.87 o
   4  -5   3     5686.74     5746.84    293.42 o
   5  -5   3       61.37       45.76     10.62 o
   6  -5   3       28.40       34.23     10.61 o
   7  -5   3       74.13       59.92     16.17 o
  -1  -4   3      111.49      106.39     10.23 o
   0  -4   3      243.86      222.84     20.14 o
   1  -4   3      172.10      141.16     13.83 o
   2  -4   3      123.00      100.51      7.84 o
   3  -4   3     8153.05     8796.80    329.77 o
   4  -4   3       27.51       33.50      7.97 o
   6  -4   3      131.84      138.90     22.25 o
   7  -4   3        7.66       13.42     13.27 o
  -1  -3   3      613.36      569.19     42.05 o
   0  -3   3       11.72        9.58      2.39 o
   1  -3   3      524.34      463.42     30.17 o
   2  -3   3     8274.48     8205.31    320.78 o
   3  -3   3       17.43       10.82      6.49 o
   4  -3   3      136.49      141.71     12.94 o
   5  -3   3      250.93      268.66     21.97 o
   6  -3   3       18.92       23.65     10.94 o
   7  -3   3      181.47      273.40     27.50 o
  -1  -2   3      197.70      218.66     20.47 o
   0  -2   3        3.06        6.43      2.06 o
   2  -2   3      187.34      183.53     13.80 o
   3  -2   3       20.23       36.76      7.22 o
   4  -2   3      124.20      114.91     11.83 o
   5  -2   3       63.02       80.64     11.40 o
   6  -2   3     2106.92     2242.78    131.86 o
   7  -2   3        6.13       30.01     14.93 o
  -1  -1   3      580.91      494.84     33.14 o
   0  -1   3     2583.62     2227.60    271.63 o
   1  -1   3      449.06      405.16     15.28 o
   2  -1   3       19.82        8.32      4.80 o
   3  -1   3       88.57      106.77      9.51 o
   4  -1   3      123.39      108.25     13.05 o
   5  -1   3      656.97      627.84     40.14 o
   6  -1   3       28.76       38.26     11.48 o
   7  -1   3        0.55        4.33     11.27 o
   8  -1   3        7.08        1.93     10.95 o
   0   0   3        2.85        2.67      1.21 o
   1   0   3      118.83      107.01      7.72 o
   2   0   3       36.82       65.51     11.33 o
   3   0   3      176.46      182.71     13.30 o
   4   0   3     1280.13     1189.27     60.23 o
   5   0   3       76.40       59.33     12.81 o
   6   0   3       66.37       68.25     11.99 o
   7   0   3       47.44       76.40     15.68 o
   8   0   3       14.39       28.00     10.98 o
  -1   1   3      187.00      159.90     10.82 o
   0   1   3       27.43       27.13      2.51 o
   1   1   3       37.11       24.04      4.21 o
   2   1   3       51.24       64.00      4.88 o
   3   1   3      320.53      270.68     13.94 o
   4   1   3       65.96       48.04      4.95 o
   5   1   3       54.06       70.70     14.50 o
   6   1   3        5.72        3.52      9.80 o
   7   1   3       59.31       65.20     15.63 o
   8   1   3       64.85       46.47     12.70 o
  -3   2   3     1270.68     1062.40     63.91 o
  -2   2   3       66.71       51.51      6.08 o
  -1   2   3      471.57      470.25     28.96 o
   0   2   3        4.69       -1.72      2.78 o
   1   2   3      485.68      485.53     26.01 o
   2   2   3    10345.72     9559.34    469.85 o
   3   2   3      125.62      131.28      8.05 o
   4   2   3      125.24      115.04      7.58 o
   5   2   3       46.85       57.11     19.43 o
   6   2   3        0.24       -2.45     11.79 o
   7   2   3     6053.78     6544.80    353.83 o
   8   2   3       11.59        0.62     14.93 o
  -2   3   3      277.76      357.95     26.90 o
  -1   3   3       93.72       93.65      6.44 o
   0   3   3       11.27       11.58      3.09 o
   2   3   3       20.49        9.25      3.42 o
   3   3   3      152.71      145.18     11.00 o
   4   3   3       52.73       40.80      6.20 o
   5   3   3       61.47       56.24     11.58 o
   6   3   3       23.11      140.65     23.59 o
   7   3   3       18.28       22.87      9.98 o
   8   3   3       11.78       12.14     12.13 o
  -4   4   3       20.33       27.36      4.68 o
  -2   4   3      337.74      379.47     14.72 o
  -1   4   3      412.63      418.18     19.18 o
   0   4   3      481.40      513.85     22.42 o
   1   4   3      763.96      745.15     43.68 o
   2   4   3      249.11      222.11     14.63 o
   3   4   3       96.31       87.70      9.66 o
   5   4   3      453.37      518.06     40.79 o
   6   4   3        2.69      -11.79     11.34 o
   7   4   3       18.79       29.72     10.56 o
   8   4   3       24.42        9.72     11.44 o
  -4   5   3        3.08        4.18      4.42 o
  -3   5   3      364.84      347.40     19.46 o
  -2   5   3       64.58       64.71      4.49 o
  -1   5   3    13994.05    14717.02    667.67 o
   0   5   3       13.35       19.67      3.02 o
   1   5   3      548.20      525.35     40.37 o
   2   5   3      286.52      314.75     20.23 o
   3   5   3       16.86        7.29      4.21 o
   6   5   3        5.74       31.15     13.16 o
   7   5   3       39.22       60.10     18.95 o
   8   5   3       18.17       17.00     12.83 o
  -4   6   3        5.75        0.24      5.64 o
  -3   6   3      211.85      213.03     14.83 o
  -2   6   3     7221.91     6894.20    213.96 o
  -1   6   3      882.32      828.17     30.25 o
   0   6   3      417.21      371.86     17.36 o
   1   6   3      374.79      361.17     51.75 o
   2   6   3      285.28      263.73     25.71 o
   7   6   3       26.92       21.87      9.97 o
   8   6   3     2117.21     2238.84    175.35 o
   9   6   3       16.62       39.52     19.13 o
  -4   7   3       20.84       33.82      7.04 o
  -3   7   3     2053.95     2087.56     91.50 o
  -2   7   3      406.73      382.00     18.70 o
  -1   7   3       31.60       18.25      3.35 o
   0   7   3       11.32        9.20      5.55 o
   1   7   3       59.18       71.07      9.56 o
   7   7   3      547.87      258.52     31.06 o
   8   7   3       28.11       12.91     16.41 o
   9   7   3        8.44        0.57     18.87 o
  -4   8   3      410.40      398.76     29.50 o
  -3   8   3      190.63      199.35     11.93 o
  -2   8   3      196.22      235.39     11.15 o
  -1   8   3       56.49       73.81      6.01 o
   0   8   3       50.75       47.97      4.99 o
   1   8   3      785.83      699.12     70.11 o
   2   8   3      168.79      133.62     13.93 o
   8   8   3       33.79       33.00     17.65 o
   9   8   3        3.49        4.85     18.00 o
  -3   9   3      604.24      634.36     44.60 o
  -2   9   3       73.37       75.84     11.04 o
  -1   9   3      181.11      177.03     13.23 o
   0   9   3      781.03     1001.99     56.39 o
   1   9   3       53.17       55.84      6.30 o
   8   9   3       34.33       -1.29     14.70 o
  -3  10   3      122.91      129.51     11.61 o
  -2  10   3       12.75       19.83      4.64 o
  -1  10   3      188.23      125.47      9.85 o
   0  10   3       65.43       58.68      7.11 o
   8  10   3        2.18       -6.31     17.05 o
  -3  11   3      205.46      190.29     19.44 o
  -2  11   3     1488.11     1475.85     67.44 o
  -1  11   3       24.89       28.53      5.64 o
  -2  12   3      155.47      131.09     17.44 o
  -2 -25   4        4.62      -22.21     31.72 o
  -1 -25   4       46.15       29.66     16.99 o
   0 -25   4        0.23      -18.03     14.43 o
  -2 -24   4      136.23      184.31     32.50 o
  -1 -24   4       16.14       -0.03     16.28 o
   0 -24   4        4.34       30.89     23.77 o
   1 -24   4       69.37       91.41     31.36 o
  -2 -23   4      399.28      353.89     50.59 o
  -1 -23   4       12.15       18.32     22.62 o
   0 -23   4       67.43       55.22     29.67 o
   1 -23   4       14.07       13.43     14.10 o
   2 -23   4       22.07        2.59     24.47 o
  -3 -22   4      174.49      136.10     28.50 o
  -2 -22   4       28.56       51.89     25.68 o
  -1 -22   4      204.24      264.05     35.54 o
   0 -22   4       66.25       45.62     14.35 o
   1 -22   4       43.32       49.09     20.53 o
   2 -22   4       35.05       32.44     21.13 o
   3 -22   4       38.13        4.21     19.92 o
  -3 -21   4        0.35       -8.87     20.08 o
  -2 -21   4       85.85      134.94     21.66 o
  -1 -21   4       37.22       15.42     18.97 o
   0 -21   4      216.53      133.04     25.93 o
   1 -21   4      263.10      228.99     40.51 o
   2 -21   4        4.09      -12.63     14.93 o
   3 -21   4      280.27      308.31     36.87 o
  -3 -20   4      519.13      520.74     61.07 o
  -2 -20   4       34.00       77.73     23.34 o
  -1 -20   4      147.38      145.78     18.47 o
   0 -20   4       40.51       38.33     10.18 o
   1 -20   4       26.59       40.93     12.64 o
   2 -20   4       69.01       62.66     18.88 o
   3 -20   4       57.74       67.99     15.98 o
   4 -20   4      237.56      176.75     27.35 o
  -3 -19   4       14.10       17.13     14.48 o
  -2 -19   4      189.96      174.35     24.57 o
  -1 -19   4       54.71       57.40     10.76 o
   0 -19   4        1.38        2.15      8.19 o
   1 -19   4      291.00      293.05     32.44 o
   2 -19   4        2.24       12.11     17.33 o
   3 -19   4      161.34      150.95     26.49 o
   4 -19   4      154.32      147.31     22.51 o
  -3 -18   4      142.65      151.60     26.28 o
  -2 -18   4      513.01      405.83     35.12 o
  -1 -18   4       29.24       48.64     19.97 o
   0 -18   4      120.24      130.71     14.30 o
   1 -18   4       24.41       37.64     15.88 o
   2 -18   4      194.88      179.44     26.18 o
   3 -18   4      113.58       94.68     18.83 o
   4 -18   4       16.71       19.01     16.46 o
  -3 -17   4       20.83       29.76     15.31 o
  -2 -17   4       56.60       43.75     12.05 o
  -1 -17   4       18.08       16.58      8.90 o
   0 -17   4        0.49       -2.83      6.21 o
   1 -17   4      109.50       98.73     17.97 o
   2 -17   4      186.98      129.89     20.02 o
   3 -17   4        6.23       10.22     12.74 o
   4 -17   4       60.91       89.05     15.42 o
   5 -17   4       33.04       41.52     14.02 o
  -3 -16   4      131.38      113.54     24.35 o
  -2 -16   4     4065.84     4192.45    194.99 o
  -1 -16   4       68.87       89.45     12.25 o
   0 -16   4       12.08       17.94      7.37 o
   1 -16   4      104.33      108.10     17.60 o
   2 -16   4       16.29       26.65     12.32 o
   3 -16   4      741.22      773.26     49.59 o
   4 -16   4        9.80       19.76     14.16 o
   5 -16   4       51.19       78.38     12.73 o
  -3 -15   4        2.82       15.92     14.15 o
  -2 -15   4      240.75      266.31     24.26 o
  -1 -15   4       10.34       19.64      7.47 o
   0 -15   4       35.15       81.05     17.66 o
   1 -15   4      194.70      222.14     22.06 o
   2 -15   4     1436.55     1529.11     89.24 o
   3 -15   4        8.39       37.67     13.50 o
   4 -15   4      156.27      156.86     24.61 o
   5 -15   4       42.30       26.25     13.14 o
  -3 -14   4       99.39       95.14     19.63 o
[truncated: 255,735 more chars]
